# Supplementary material for: Public Perspectives on Palliative and Hospice Care: Social Media Content Analysis Using Topic Modeling and Multiclass Sentiment Analysis
Source: J Med Internet Res. 2025 Sep 16;27:e70836. doi: 10.2196/70836 (PMC12485256; doi:10.2196/70836)
Supplement: Multimedia Appendix 1 [file jmir_v27i1e70836_app1.xlsx]

## Sheet: Inclusion
cat_01 (English)	cat_01 (Korean)	cat_02 (English)	cat_02 (Korean)	words (English)	words (Korean)
Hospice Key Terms	호스피스 주요 용어	Hospice	호스피스	Hospice	호스피스
Hospice Key Terms	호스피스 주요 용어	Hospice	호스피스	Palliative medicine	완화의료
Hospice Key Terms	호스피스 주요 용어	Hospice	호스피스	Palliative care	완화치료
Hospice Key Terms	호스피스 주요 용어	Hospice	호스피스	Advance directives	사전연명의료의향서
Hospice Key Terms	호스피스 주요 용어	Hospice	호스피스	Advance directives	사전연명의향서
Hospice Key Terms	호스피스 주요 용어	Hospice	호스피스	Advance directives	사전의향서
Hospice Key Terms	호스피스 주요 용어	Hospice	호스피스	Advance directives	사전의료의향서
Hospice Key Terms	호스피스 주요 용어	Hospice	호스피스	Advance directives	사전의사결정서
Hospice Key Terms	호스피스 주요 용어	Hospice	호스피스	Life-sustaining treatment	연명치료
Hospice Key Terms	호스피스 주요 용어	Hospice	호스피스	Life-Sustaining Treatment Discontinuation	연명의료중단
Hospice Key Terms	호스피스 주요 용어	Hospice	호스피스	Refusal of Life-Sustaining Treatment	연명의료거부
Hospice Key Terms	호스피스 주요 용어	Hospice	호스피스	Life-sustaining treatment	연명의료
Hospice Key Terms	호스피스 주요 용어	Hospice	호스피스	Life-sustaining medical reserve	연명의료유보
Hospice Key Terms	호스피스 주요 용어	Hospice	호스피스	Life-sustaining treatment decision	연명의료결정
Hospice Key Terms	호스피스 주요 용어	Hospice	호스피스	Life-sustaining treatment plan	연명의료계획서
Hospice Key Terms	호스피스 주요 용어	Hospice	호스피스	DNR	DNR
Hospice Key Terms	호스피스 주요 용어	Hospice	호스피스	dnr	dnr
Hospice Key Terms	호스피스 주요 용어	Hospice	호스피스	End 0f life	말기
Hospice Key Terms	호스피스 주요 용어	Hospice	호스피스	Terminally ill patients	말기환자
Hospice Key Terms	호스피스 주요 용어	Hospice	호스피스	Passing	임종
Hospice Key Terms	호스피스 주요 용어	Hospice	호스피스	Dying process	임종과정
Hospice Key Terms	호스피스 주요 용어	Hospice	호스피스	Palliative medicine	완화의학
Hospice Key Terms	호스피스 주요 용어	Hospice	호스피스	Palliative surgery	완화수술
Hospice Key Terms	호스피스 주요 용어	Hospice	호스피스	Palliative surgery	경감수술
Hospice Key Terms	호스피스 주요 용어	Hospice	호스피스	Palliative care	완화요법
Hospice Key Terms	호스피스 주요 용어	Hospice	호스피스	End-of-life care	임종간호
Hospice Key Terms	호스피스 주요 용어	Hospice	호스피스	Hospice care	호스피스 간호
Hospice Key Terms	호스피스 주요 용어	Hospice	호스피스	Palliative care	완화간호
Hospice Key Terms	호스피스 주요 용어	Hospice	호스피스	Well Dying	웰다잉
Hospice Key Terms	호스피스 주요 용어	Hospice	호스피스	Letter of intent	의향서
Hospice Key Terms	호스피스 주요 용어	Hospice	호스피스	Give up treatment	치료포기
Hospice Key Terms	호스피스 주요 용어	Hospice	호스피스	Terminally ill	시한부
Hospice Key Terms	호스피스 주요 용어	Hospice	호스피스	Limited life	시한 생명
Hospice-eligible conditions	호스피스 대상 질환	Cancer	암	cancer	암
Hospice-eligible conditions	호스피스 대상 질환	Cancer	암	pseudomyxoma	가성점액종
Hospice-eligible conditions	호스피스 대상 질환	Cancer	암	Intrahepatic cholangiocarcinoma	간내 담도암
Hospice-eligible conditions	호스피스 대상 질환	Cancer	암	hepatoblastoma	간모세포종
Hospice-eligible conditions	호스피스 대상 질환	Cancer	암	liver cancer	간암
Hospice-eligible conditions	호스피스 대상 질환	Cancer	암	thyroid cancer	갑상선암
Hospice-eligible conditions	호스피스 대상 질환	Cancer	암	colon cancer	결장암
Hospice-eligible conditions	호스피스 대상 질환	Cancer	암	testicular cancer	고환암
Hospice-eligible conditions	호스피스 대상 질환	Cancer	암	myelodysplastic syndrome	골수이형성증후군
Hospice-eligible conditions	호스피스 대상 질환	Cancer	암	glioblastoma	교모세포종
Hospice-eligible conditions	호스피스 대상 질환	Cancer	암	oral cancer	구강암
Hospice-eligible conditions	호스피스 대상 질환	Cancer	암	lip cancer	구순암
Hospice-eligible conditions	호스피스 대상 질환	Cancer	암	tonsil cancer	구인두 편도암
Hospice-eligible conditions	호스피스 대상 질환	Cancer	암	Oropharyngeal cancer	구인두 하인두암
Hospice-eligible conditions	호스피스 대상 질환	Cancer	암	Mycobacterium sarcoma	균상식육종
Hospice-eligible conditions	호스피스 대상 질환	Cancer	암	Acute myeloid leukemia	급성 골수성백혈병
Hospice-eligible conditions	호스피스 대상 질환	Cancer	암	Acute lymphoblastic leukemia	급성 림프구성백혈병
Hospice-eligible conditions	호스피스 대상 질환	Cancer	암	leukemia	백혈병
Hospice-eligible conditions	호스피스 대상 질환	Cancer	암	basal cell carcinoma	기저세포암
Hospice-eligible conditions	호스피스 대상 질환	Cancer	암	Ovarian epithelial cancer	난소상피암
Hospice-eligible conditions	호스피스 대상 질환	Cancer	암	Ovarian germ cell tumor	난소생식세포종양
Hospice-eligible conditions	호스피스 대상 질환	Cancer	암	male breast cancer	남성 유방암
Hospice-eligible conditions	호스피스 대상 질환	Cancer	암	brain tumor	뇌종양
Hospice-eligible conditions	호스피스 대상 질환	Cancer	암	Pituitary adenoma	뇌하수체선종
Hospice-eligible conditions	호스피스 대상 질환	Cancer	암	Multiple myeloma	다발골수종
Hospice-eligible conditions	호스피스 대상 질환	Cancer	암	Gallbladder cancer	담낭담도암
Hospice-eligible conditions	호스피스 대상 질환	Cancer	암	Gallbladder cancer	담낭암
Hospice-eligible conditions	호스피스 대상 질환	Cancer	암	bile duct cancer	담도암
Hospice-eligible conditions	호스피스 대상 질환	Cancer	암	colon cancer	대장암
Hospice-eligible conditions	호스피스 대상 질환	Cancer	암	Chronic myeloid leukemia	만성 골수성백혈병
Hospice-eligible conditions	호스피스 대상 질환	Cancer	암	Chronic lymphocytic leukemia	만성 림프구성백혈병
Hospice-eligible conditions	호스피스 대상 질환	Cancer	암	retinoblastoma	망막모세포종
Hospice-eligible conditions	호스피스 대상 질환	Cancer	암	Diffuse large B-cell lymphoma	미만성 거대B세포림프종
Hospice-eligible conditions	호스피스 대상 질환	Cancer	암	Barter's spleen cancer	바터팽대부암
Hospice-eligible conditions	호스피스 대상 질환	Cancer	암	bladder cancer	방광암
Hospice-eligible conditions	호스피스 대상 질환	Cancer	암	peritoneal cancer	복막암
Hospice-eligible conditions	호스피스 대상 질환	Cancer	암	Parathyroid cancer	부갑상선암
Hospice-eligible conditions	호스피스 대상 질환	Cancer	암	adrenal cancer	부신암
Hospice-eligible conditions	호스피스 대상 질환	Cancer	암	Sinonasal cancer	비부비동암
Hospice-eligible conditions	호스피스 대상 질환	Cancer	암	Non-small cell lung cancer	비소세포폐암
Hospice-eligible conditions	호스피스 대상 질환	Cancer	암	Non-Hodgkin's lymphoma	비호지킨림프종
Hospice-eligible conditions	호스피스 대상 질환	Cancer	암	tongue cancer	설암
Hospice-eligible conditions	호스피스 대상 질환	Cancer	암	astrocytoma	성상세포종
Hospice-eligible conditions	호스피스 대상 질환	Cancer	암	small cell lung cancer	소세포폐암
Hospice-eligible conditions	호스피스 대상 질환	Cancer	암	Pediatric and Adolescent Brain Tumors	소아청소년 뇌종양
Hospice-eligible conditions	호스피스 대상 질환	Cancer	암	Pediatric and adolescent lymphoma	소아청소년 림프종
Hospice-eligible conditions	호스피스 대상 질환	Cancer	암	Pediatric and adolescent leukemia	소아청소년 백혈병
Hospice-eligible conditions	호스피스 대상 질환	Cancer	암	small intestine cancer	소장암
Hospice-eligible conditions	호스피스 대상 질환	Cancer	암	meningioma	수막종
Hospice-eligible conditions	호스피스 대상 질환	Cancer	암	Esophageal cancer	식도암
Hospice-eligible conditions	호스피스 대상 질환	Cancer	암	glioma	신경교종
Hospice-eligible conditions	호스피스 대상 질환	Cancer	암	neuroblastoma	신경모세포종
Hospice-eligible conditions	호스피스 대상 질환	Cancer	암	renal pelvis cancer	신우암
Hospice-eligible conditions	호스피스 대상 질환	Cancer	암	kidney cancer	신장암
Hospice-eligible conditions	호스피스 대상 질환	Cancer	암	heart cancer	심장암
Hospice-eligible conditions	호스피스 대상 질환	Cancer	암	duodenal cancer	십이지장암
Hospice-eligible conditions	호스피스 대상 질환	Cancer	암	malignant bone tumor	악성 골종양
Hospice-eligible conditions	호스피스 대상 질환	Cancer	암	malignant lymphoma	악성 림프종
Hospice-eligible conditions	호스피스 대상 질환	Cancer	암	Malignant soft tissue tumor	악성 연부조직종양
Hospice-eligible conditions	호스피스 대상 질환	Cancer	암	malignant mesothelioma	악성 중피종
Hospice-eligible conditions	호스피스 대상 질환	Cancer	암	malignant melanoma	악성 흑색종
Hospice-eligible conditions	호스피스 대상 질환	Cancer	암	eye tumor	안종양
Hospice-eligible conditions	호스피스 대상 질환	Cancer	암	vulvar cancer	외음부암
Hospice-eligible conditions	호스피스 대상 질환	Cancer	암	ureteral cancer	요관암
Hospice-eligible conditions	호스피스 대상 질환	Cancer	암	urethral cancer	요도암
Hospice-eligible conditions	호스피스 대상 질환	Cancer	암	Cancer of unknown primary site	원발부위불명암
Hospice-eligible conditions	호스피스 대상 질환	Cancer	암	gastric lymphoma	위림프종
Hospice-eligible conditions	호스피스 대상 질환	Cancer	암	stomach cancer	위암
Hospice-eligible conditions	호스피스 대상 질환	Cancer	암	gastric carcinoma	위유암종
Hospice-eligible conditions	호스피스 대상 질환	Cancer	암	Gastrointestinal stromal tumor	위장관 기질종양
Hospice-eligible conditions	호스피스 대상 질환	Cancer	암	Wilms' tumor	윌름스종양
Hospice-eligible conditions	호스피스 대상 질환	Cancer	암	breast cancer	유방암
Hospice-eligible conditions	호스피스 대상 질환	Cancer	암	sarcoma	육종
Hospice-eligible conditions	호스피스 대상 질환	Cancer	암	penile cancer	음경암
Hospice-eligible conditions	호스피스 대상 질환	Cancer	암	gestational trophoblastic disease	임신융모질환
Hospice-eligible conditions	호스피스 대상 질환	Cancer	암	cervical cancer	자궁경부암
Hospice-eligible conditions	호스피스 대상 질환	Cancer	암	endometrial cancer	자궁내막암
Hospice-eligible conditions	호스피스 대상 질환	Cancer	암	uterine sarcoma	자궁육종
Hospice-eligible conditions	호스피스 대상 질환	Cancer	암	prostate cancer	전립선암
Hospice-eligible conditions	호스피스 대상 질환	Cancer	암	Metastatic bone tumor	전이성 골종양
Hospice-eligible conditions	호스피스 대상 질환	Cancer	암	metastatic brain tumor	전이성 뇌종양
Hospice-eligible conditions	호스피스 대상 질환	Cancer	암	mediastinal cancer	종격동암
Hospice-eligible conditions	호스피스 대상 질환	Cancer	암	rectal neuroendocrine tumor	직장 신경내분비종양
Hospice-eligible conditions	호스피스 대상 질환	Cancer	암	rectal cancer	직장암
Hospice-eligible conditions	호스피스 대상 질환	Cancer	암	vaginal cancer	질암
Hospice-eligible conditions	호스피스 대상 질환	Cancer	암	Spinal cord tumor	척수종양
Hospice-eligible conditions	호스피스 대상 질환	Cancer	암	Acoustic schwannoma	청신경초종
Hospice-eligible conditions	호스피스 대상 질환	Cancer	암	pancreatic cancer	췌장암
Hospice-eligible conditions	호스피스 대상 질환	Cancer	암	Salivary gland cancer	침샘암
Hospice-eligible conditions	호스피스 대상 질환	Cancer	암	Kaposi's sarcoma	카포시 육종
Hospice-eligible conditions	호스피스 대상 질환	Cancer	암	Paget's disease	파제트병
Hospice-eligible conditions	호스피스 대상 질환	Cancer	암	squamous cell carcinoma	편평상피세포암
Hospice-eligible conditions	호스피스 대상 질환	Cancer	암	Lung adenocarcinoma	폐선암
Hospice-eligible conditions	호스피스 대상 질환	Cancer	암	Lung cancer	폐암
Hospice-eligible conditions	호스피스 대상 질환	Cancer	암	Lung squamous cell carcinoma	폐편평상피세포암
Hospice-eligible conditions	호스피스 대상 질환	Cancer	암	Skin cancer	피부암
Hospice-eligible conditions	호스피스 대상 질환	Cancer	암	Anal cancer	항문암
Hospice-eligible conditions	호스피스 대상 질환	Cancer	암	Rhabdomyosarcoma	횡문근육종
Hospice-eligible conditions	호스피스 대상 질환	Cancer	암	Laryngeal cancer	후두암
Hospice-eligible conditions	호스피스 대상 질환	Cancer	암	Thymoma	흉선암
Hospice-eligible conditions	호스피스 대상 질환	Acquired immunodeficiencies	후천성면역결핍증	Acquired immunodeficiency syndrome	후천성면역결핍증
Hospice-eligible conditions	호스피스 대상 질환	Acquired immunodeficiencies	후천성면역결핍증	Acquired immunodeficiency syndrome	AIDS
Hospice-eligible conditions	호스피스 대상 질환	Acquired immunodeficiencies	후천성면역결핍증	Acquired immunodeficiency syndrome	에이즈
Hospice-eligible conditions	호스피스 대상 질환	Chronic Obstructive Pulmonary Disease	만성폐쇄성호흡기질환	Chronic obstructive pulmonary disease	만성폐쇄성호흡기질환
Hospice-eligible conditions	호스피스 대상 질환	Chronic Obstructive Pulmonary Disease	만성폐쇄성호흡기질환	Chronic obstructive pulmonary disease	만성폐쇄성기도질환
Hospice-eligible conditions	호스피스 대상 질환	Chronic Obstructive Pulmonary Disease	만성호흡부전	Chronic respiratory failure	만성호흡부전
Hospice-eligible conditions	호스피스 대상 질환	Chronic Obstructive Pulmonary Disease	만성호흡부전	Chronic bronchitis, unspecified	상세불명의 만성 기관지염
Hospice-eligible conditions	호스피스 대상 질환	Chronic Obstructive Pulmonary Disease	만성호흡부전	Chronic obstructive bronchitis	만성 폐쇄 세기관지염
Hospice-eligible conditions	호스피스 대상 질환	Chronic Obstructive Pulmonary Disease	만성호흡부전	Exacerbation of chronic obstructive pulmonary disease	만성폐쇄기도질환 악화
Hospice-eligible conditions	호스피스 대상 질환	Chronic Obstructive Pulmonary Disease	만성호흡부전	Chronic obstructive pulmonary disease	만성 폐색성 기도질환
Hospice-eligible conditions	호스피스 대상 질환	Chronic Obstructive Pulmonary Disease	만성호흡부전	Chronic obstructive asthma	만성 폐색성 천식
Hospice-eligible conditions	호스피스 대상 질환	Chronic Obstructive Pulmonary Disease	만성호흡부전	Chronic obstructive bronchitis	만성 폐색성 기관지염
Hospice-eligible conditions	호스피스 대상 질환	Chronic Obstructive Pulmonary Disease	만성호흡부전	Chronic obstructive pulmonary disease	만성 폐색성 폐질환
Hospice-eligible conditions	호스피스 대상 질환	Chronic Obstructive Pulmonary Disease	만성호흡부전	Chronic obstructive pulmonary disease	만성폐쇄폐질환
Hospice-eligible conditions	호스피스 대상 질환	Chronic Obstructive Pulmonary Disease	만성호흡부전	Chronic obstructive pulmonary disease	만성 폐쇄 폐병
Hospice-eligible conditions	호스피스 대상 질환	Chronic Obstructive Pulmonary Disease	만성호흡부전	Chronic bronchitis	만성기관지염
Hospice-eligible conditions	호스피스 대상 질환	Chronic Obstructive Pulmonary Disease	만성호흡부전	Asthma	천식
Hospice-eligible conditions	호스피스 대상 질환	Chronic Obstructive Pulmonary Disease	만성호흡부전	Status asthmaticus	천식지속상태
Hospice-eligible conditions	호스피스 대상 질환	Chronic Obstructive Pulmonary Disease	만성호흡부전	Bronchiectasis	기관지확장증
Hospice-eligible conditions	호스피스 대상 질환	Chronic Obstructive Pulmonary Disease	만성호흡부전	Coal workers' pneumoconiosis	탄광부진폐증
Hospice-eligible conditions	호스피스 대상 질환	Chronic Obstructive Pulmonary Disease	만성호흡부전	Bronchiectasis	기관지확장
Hospice-eligible conditions	호스피스 대상 질환	Chronic Obstructive Pulmonary Disease	만성호흡부전	Asbestosis and other mineral fiber-related pneumoconiosis	석면 및 기타 광섬유에 의한 진폐증
Hospice-eligible conditions	호스피스 대상 질환	Chronic Obstructive Pulmonary Disease	만성호흡부전	Pneumoconiosis	진폐증
Hospice-eligible conditions	호스피스 대상 질환	Chronic Obstructive Pulmonary Disease	만성호흡부전	Silicosis	실리카를 함유한 먼지에 의한 진폐증
Hospice-eligible conditions	호스피스 대상 질환	Chronic Obstructive Pulmonary Disease	만성호흡부전	Pneumoconiosis, unspecified	상세불명의 진폐증
Hospice-eligible conditions	호스피스 대상 질환	Chronic Obstructive Pulmonary Disease	만성호흡부전	Pneumoconiosis	허파먼지증
Hospice-eligible conditions	호스피스 대상 질환	Chronic Obstructive Pulmonary Disease	만성호흡부전	Pneumoconiosis associated with tuberculosis	결핵과 연관된 진폐증
Hospice-eligible conditions	호스피스 대상 질환	Chronic Obstructive Pulmonary Disease	만성호흡부전	Pneumoconiosis	폐먼지증
Hospice-eligible conditions	호스피스 대상 질환	Chronic Obstructive Pulmonary Disease	만성호흡부전	Adult respiratory distress syndrome	성인호흡곤란증후군
Hospice-eligible conditions	호스피스 대상 질환	Chronic Obstructive Pulmonary Disease	만성호흡부전	Respiratory distress syndrome	호흡곤란증후군
Hospice-eligible conditions	호스피스 대상 질환	Chronic Obstructive Pulmonary Disease	만성호흡부전	Other interstitial lung diseases	기타 간질성 폐질환
Hospice-eligible conditions	호스피스 대상 질환	Chronic Obstructive Pulmonary Disease	만성호흡부전	Interstitial lung disease	간질성폐질환
Hospice-eligible conditions	호스피스 대상 질환	Chronic Obstructive Pulmonary Disease	만성호흡부전	Respiratory failure, not elsewhere classified	달리 분류되지 않은 호흡부전
Hospice-eligible conditions	호스피스 대상 질환	Chronic Obstructive Pulmonary Disease	만성호흡부전	Interstitial lung disease, unspecified	상세불명의 간질성 폐질환
Hospice-eligible conditions	호스피스 대상 질환	Chronic Obstructive Pulmonary Disease	만성호흡부전	Respiratory failure, not elsewhere classified	달리 분류되지 않은 호흡기능상실
Hospice-eligible conditions	호스피스 대상 질환	Chronic Obstructive Pulmonary Disease	만성호흡부전	Respiratory failure, unspecified	상세불명의 호흡부전
Hospice-eligible conditions	호스피스 대상 질환	Chronic Obstructive Pulmonary Disease	만성호흡부전	Respiratory failure, unspecified	상세불명의 호흡기능상실
Hospice-eligible conditions	호스피스 대상 질환	Chronic Obstructive Pulmonary Disease	만성호흡부전	Respiratory failure	호흡부전
Hospice-eligible conditions	호스피스 대상 질환	Chronic Obstructive Pulmonary Disease	만성호흡부전	Respiratory failure	호흡기능상실
Hospice-eligible conditions	호스피스 대상 질환	Chronic liver cirrhosis	만성간경화	Chronic liver cirrhosis	만성간경화
Hospice-eligible conditions	호스피스 대상 질환	Chronic liver cirrhosis	만성간경화	Liver cirrhosis	간경화증
Hospice-eligible conditions	호스피스 대상 질환	Chronic liver cirrhosis	만성간경화	Liver cirrhosis	간경변
Hospice-eligible conditions	호스피스 대상 질환	Chronic liver cirrhosis	만성간경화	Liver cirrhosis	간경변증
Hospice-eligible conditions	호스피스 대상 질환	Chronic liver cirrhosis	만성간경화	Liver cirrhosis	간경화
Hospice-eligible conditions	호스피스 대상 질환	Renal failure	신부전	Renal failure	신부전
Hospice-eligible conditions	호스피스 대상 질환	Renal failure	신부전	Renal failure	콩팥 기능상실
Hospice-eligible conditions	호스피스 대상 질환	Renal failure	신부전	Renal failure	콩팥기능상실
Hospice-eligible conditions	호스피스 대상 질환	Renal failure	신부전	Renal insufficiency	콩팥기능부족
Hospice-eligible conditions	호스피스 대상 질환	Cardiovascular disease	심혈관질환	Cardiovascular disease	심장혈관질환
Hospice-eligible conditions	호스피스 대상 질환	Cardiovascular disease	심혈관질환	Cardiovascular disease	심혈관질환
Hospice-eligible conditions	호스피스 대상 질환	Diabetes	당뇨	Diabetes mellitus	당뇨병
Hospice-eligible conditions	호스피스 대상 질환	Diabetes	당뇨	Diabetes mellitus	당뇨
Hospice-eligible conditions	호스피스 대상 질환	Polyneuropathy	다발성신경증	Polyneuropathy	다발성신경증
Hospice-eligible conditions	호스피스 대상 질환	Polyneuropathy	다발성신경증	Polyneuropathy	다발성신경질환
Hospice-eligible conditions	호스피스 대상 질환	Polyneuropathy	다발성신경증	Polyneuropathy	다발신경증
Hospice-eligible conditions	호스피스 대상 질환	Polyneuropathy	다발성신경증	Polyneuropathy	다발성 신경병증
Hospice-eligible conditions	호스피스 대상 질환	Polyneuropathy	다발성신경증	Polyneuropathy	다발성 신경장애
Hospice-eligible conditions	호스피스 대상 질환	Polyneuropathy	다발성신경증	Polyneuropathy	다발신경병
Hospice-eligible conditions	호스피스 대상 질환	Polyneuropathy	다발성신경증	Polyneuropathy	다발 신경병증
Hospice-eligible conditions	호스피스 대상 질환	Polyneuropathy	다발성신경증	Polyneuropathy	여러신경병(증)
Hospice-eligible conditions	호스피스 대상 질환	Parkinson's disease	파킨슨병	Parkinson's disease	파킨슨병
Hospice-eligible conditions	호스피스 대상 질환	Parkinson's disease	파킨슨병	Parkinson's disease	떨림마비
Hospice-eligible conditions	호스피스 대상 질환	Parkinson's disease	파킨슨병	Parkinsonism	파킨슨증후군
Hospice-eligible conditions	호스피스 대상 질환	Parkinson's disease	파킨슨병	Parkinsonism	파킨슨증
Hospice-eligible conditions	호스피스 대상 질환	Parkinson's disease	파킨슨병	Parkinsonism	파킨슨 증후군
Hospice-eligible conditions	호스피스 대상 질환	Parkinson's disease	파킨슨병	Parkinson's disease	파킨슨
Hospice-eligible conditions	호스피스 대상 질환	Alzheimer's disease	알츠하이머	Alzheimer's disease	알쯔하이머병
Hospice-eligible conditions	호스피스 대상 질환	Alzheimer's disease	알츠하이머	Alzheimer's disease	알츠하이머병
Hospice-eligible conditions	호스피스 대상 질환	Alzheimer's disease	알츠하이머	Alzheimer's dementia	알츠하이머치매
Hospice-eligible conditions	호스피스 대상 질환	Alzheimer's disease	알츠하이머	Alzheimer's dementia	알츠하이머병 치매
Hospice-eligible conditions	호스피스 대상 질환	Alzheimer's disease	알츠하이머	Dementia in Alzheimer's disease	알쯔하이머병에서의 치매
Hospice-eligible conditions	호스피스 대상 질환	Alzheimer's disease	알츠하이머	Dementia in Alzheimer's disease	알츠하이머병에서의 치매
Hospice-eligible conditions	호스피스 대상 질환	Alzheimer's disease	알츠하이머	Alzheimer's disease	알츠하이머
Hospice-eligible conditions	호스피스 대상 질환	Dementia	치매	Dementia	치매
Hospice-eligible conditions	호스피스 대상 질환	Dementia	치매	Dementia	치매증
Hospice-eligible conditions	호스피스 대상 질환	Rheumatoid arthritis	류마티스 관절염	Rheumatoid arthritis	류마티스 관절염
Hospice-eligible conditions	호스피스 대상 질환	Rheumatoid arthritis	류마티스 관절염	Rheumatoid arthritis	류마티스
Hospice-eligible conditions	호스피스 대상 질환	Drug-resistant tuberculosis	약제저항 결핵	Extensively drug-resistant tuberculosis	광범위약제내성 결핵
Hospice-eligible conditions	호스피스 대상 질환	Drug-resistant tuberculosis	약제저항 결핵	Drug-resistant tuberculosis, NOS	항결핵제 내성 NOS
Hospice-eligible conditions	호스피스 대상 질환	Drug-resistant tuberculosis	약제저항 결핵	Multidrug-resistant tuberculosis	다약제내성 결핵
Hospice-eligible conditions	호스피스 대상 질환	Brain death	뇌사	Brain death	뇌사
Hospice-eligible conditions	호스피스 대상 질환	Brain death	뇌사	Persistent vegetative state	식물인간
Hospice-eligible conditions	호스피스 대상 질환	Brain death	뇌사	Persistent vegetative state	식물 인간
Hospice-eligible conditions	호스피스 대상 질환	Brain death	뇌사	Coma	의식불명
Hospice-eligible conditions	호스피스 대상 질환	Brain death	뇌사	Cerebral infarction	뇌경색
Hospice-eligible conditions	호스피스 대상 질환	Brain death	뇌사	Cerebral hemorrhage	뇌출혈
Hospice-eligible conditions	호스피스 대상 질환	Brain death	뇌사	Brain injury	뇌손상
Hospice-eligible conditions	호스피스 대상 질환	Cardiac arrest	심정지	Cardiac arrest	심정지
Hospice-eligible conditions	호스피스 대상 질환	Cardiac arrest	심정지	Cardiac arrest	심장정지
Hospice-eligible conditions	호스피스 대상 질환	Cardiac arrest	심정지	Cardiac arrest	심장 정지
Life-Sustaining Procedures	연명의료 시술	Cardiopulmonary resuscitation	심폐소생술	Cardiopulmonary resuscitation	심폐소생법
Life-Sustaining Procedures	연명의료 시술	Cardiopulmonary resuscitation	심폐소생술	Cardiopulmonary resuscitation	심폐소생술
Life-Sustaining Procedures	연명의료 시술	Cardiopulmonary resuscitation	심폐소생술	Cardiopulmonary resuscitation	심장허파소생술
Life-Sustaining Procedures	연명의료 시술	Cardiopulmonary resuscitation	심폐소생술	Cardiopulmonary resuscitation	심폐 소생술
Life-Sustaining Procedures	연명의료 시술	Cardiopulmonary resuscitation	심폐소생술	Cardiopulmonary resuscitation	cpr
Life-Sustaining Procedures	연명의료 시술	Cardiopulmonary resuscitation	심폐소생술	Cardiopulmonary resuscitation	CPR
Life-Sustaining Procedures	연명의료 시술	Cardiopulmonary resuscitation	심폐소생술	Defibrillator	제세동기
Life-Sustaining Procedures	연명의료 시술	Cardiopulmonary resuscitation	심폐소생술	External cardiac compression	체외심장압박
Life-Sustaining Procedures	연명의료 시술	Cardiopulmonary resuscitation	심폐소생술	Emergency medication	응급 약물
Life-Sustaining Procedures	연명의료 시술	Cardiopulmonary resuscitation	심폐소생술	Emergency medication	응급약물
Life-Sustaining Procedures	연명의료 시술	Wearing a ventilator	인공호흡기 착용	Mechanical ventilator	인공호흡기
Life-Sustaining Procedures	연명의료 시술	Wearing a ventilator	인공호흡기 착용	Endotracheal intubation	기관 삽관
Life-Sustaining Procedures	연명의료 시술	Wearing a ventilator	인공호흡기 착용	Tracheostomy	기관 절개
Life-Sustaining Procedures	연명의료 시술	Wearing a ventilator	인공호흡기 착용	Mechanical ventilation	인공호흡
Life-Sustaining Procedures	연명의료 시술	Wearing a ventilator	인공호흡기 착용	Mechanical ventilation	인공 호흡
Life-Sustaining Procedures	연명의료 시술	Wearing a ventilator	인공호흡기 착용	Endotracheal intubation	기관삽관
Life-Sustaining Procedures	연명의료 시술	Wearing a ventilator	인공호흡기 착용	Oxygen therapy	산소호흡기
Life-Sustaining Procedures	연명의료 시술	Hemodialysis	혈액투석	Hemodialysis	혈액 투석
Life-Sustaining Procedures	연명의료 시술	Hemodialysis	혈액투석	Extracorporeal hemodialysis	체외혈액투석
Life-Sustaining Procedures	연명의료 시술	Hemodialysis	혈액투석	Hemodialysis	혈액투석
Life-Sustaining Procedures	연명의료 시술	Hemodialysis	혈액투석	Extracorporeal hemodialysis	체외 혈액투석
Life-Sustaining Procedures	연명의료 시술	Hemodialysis	혈액투석	Dialysis	투석
Life-Sustaining Procedures	연명의료 시술	Hemodialysis	혈액투석	Dialysis	인공투석
Life-Sustaining Procedures	연명의료 시술	Administering anticancer drugs	항암제 투여	Antineoplastic agent injection or infusion	항암성 제제 주사 또는 주입
Life-Sustaining Procedures	연명의료 시술	Administering anticancer drugs	항암제 투여	Antineoplastic agent injection or infusion	항암 제제 주사 또는 주입
Life-Sustaining Procedures	연명의료 시술	Administering anticancer drugs	항암제 투여	Biological response modifier injection or infusion as antineoplastic	항암제로서 생물학적 반응 조절제 주사 또는 주입
Life-Sustaining Procedures	연명의료 시술	Administering anticancer drugs	항암제 투여	Biological response modifier injection or infusion as antineoplastic	항신생물질로서 생물학적 반응 조절제 주사 또는 주입
Life-Sustaining Procedures	연명의료 시술	Administering anticancer drugs	항암제 투여	Chemotherapy drug injection or infusion	암 화학요법 치료제 주사 또는 주입
Life-Sustaining Procedures	연명의료 시술	Administering anticancer drugs	항암제 투여	Antineoplastic agent	항암제
Life-Sustaining Procedures	연명의료 시술	Administering anticancer drugs	항암제 투여	Antineoplastic therapy	항암
Life-Sustaining Procedures	연명의료 시술	Administering anticancer drugs	항암제 투여	Antineoplastic agent	항종양제
Life-Sustaining Procedures	연명의료 시술	Administering anticancer drugs	항암제 투여	Antineoplastic agent	항신생물제
Life-Sustaining Procedures	연명의료 시술	Administering anticancer drugs	항암제 투여	Antineoplastic agent	항암제
Life-Sustaining Procedures	연명의료 시술	Administering anticancer drugs	항암제 투여	Chemotherapy	화학요법
Life-Sustaining Procedures	연명의료 시술	Extracorporeal life support	체외생명유지술	Cardiopulmonary extracorporeal circulation	심장-폐-기계에 의한 체외 순환
Life-Sustaining Procedures	연명의료 시술	Extracorporeal life support	체외생명유지술	Extracorporeal circulation	체외순환
Life-Sustaining Procedures	연명의료 시술	Extracorporeal life support	체외생명유지술	Extracorporeal circulation	체외 순환
Life-Sustaining Procedures	연명의료 시술	Extracorporeal life support	체외생명유지술	Extracorporeal circulation	몸밖순환
Life-Sustaining Procedures	연명의료 시술	Extracorporeal life support	체외생명유지술	Extracorporeal membrane oxygenation	체외막산소공급
Life-Sustaining Procedures	연명의료 시술	Extracorporeal life support	체외생명유지술	Extracorporeal membrane oxygenation	몸밖 막 산소 포화
Life-Sustaining Procedures	연명의료 시술	Extracorporeal life support	체외생명유지술	Extracorporeal membrane oxygenation	체외 막 산소 포화
Life-Sustaining Procedures	연명의료 시술	Extracorporeal life support	체외생명유지술	Extracorporeal life support	체외생명유지술
Life-Sustaining Procedures	연명의료 시술	Extracorporeal life support	체외생명유지술	Extracorporeal circulation device	체외순환장치
Life-Sustaining Procedures	연명의료 시술	Extracorporeal life support	체외생명유지술	Extracorporeal membrane oxygenator	체외형 막형 산화기
Life-Sustaining Procedures	연명의료 시술	Extracorporeal life support	체외생명유지술	Extracorporeal membrane oxygenation	에크모
Life-Sustaining Procedures	연명의료 시술	Extracorporeal life support	체외생명유지술	ECMO	ECMO
Life-Sustaining Procedures	연명의료 시술	Extracorporeal life support	체외생명유지술	ecmo	ecmo
Life-Sustaining Procedures	연명의료 시술	Extracorporeal life support	체외생명유지술	Artificial circulation	인공순환
Life-Sustaining Procedures	연명의료 시술	Extracorporeal life support	체외생명유지술	Artificial circulation	인공 순환
Life-Sustaining Procedures	연명의료 시술	Extracorporeal life support	체외생명유지술	Life support device	생명 유지 장치
Life-Sustaining Procedures	연명의료 시술	Extracorporeal life support	체외생명유지술	Life support device withdrawal	생명 유지 장치 철거
Life-Sustaining Procedures	연명의료 시술	Extracorporeal life support	체외생명유지술	Life support device	생명유지장치
Life-Sustaining Procedures	연명의료 시술	Extracorporeal life support	체외생명유지술	Cardiopulmonary bypass machine	인공심폐기
Life-Sustaining Procedures	연명의료 시술	Extracorporeal life support	체외생명유지술	Cardiopulmonary bypass	인공 심폐
Life-Sustaining Procedures	연명의료 시술	Blood transfusions	수혈	Blood transfusion	수혈
Life-Sustaining Procedures	연명의료 시술	Blood transfusions	수혈	Blood product	혈액제제
Life-Sustaining Procedures	연명의료 시술	Administering blood pressure medications	혈압상승제 투여	Vasopressor	승압제
Life-Sustaining Procedures	연명의료 시술	Administering blood pressure medications	혈압상승제 투여	Vasopressor	혈압상승제
Life-Sustaining Procedures	연명의료 시술	Administering blood pressure medications	혈압상승제 투여	Vasoconstrictor	혈관수축제
Life-Sustaining Procedures	연명의료 시술	Administering blood pressure medications	혈압상승제 투여	Vasopressor	혈압상승약
Life-Sustaining Procedures	연명의료 시술	Administering blood pressure medications	혈압상승제 투여	Vasopressor	혈관압박제
Life-Sustaining Procedures	연명의료 시술	Other life-sustaining treatments	그 밖의 연명의료	Radiation therapy	방사선 치료요법
Life-Sustaining Procedures	연명의료 시술	Other life-sustaining treatments	그 밖의 연명의료	Radiation therapy	방사선 치료
Life-Sustaining Procedures	연명의료 시술	Other life-sustaining treatments	그 밖의 연명의료	Radiation therapy	방사선 요법
Life-Sustaining Procedures	연명의료 시술	Other life-sustaining treatments	그 밖의 연명의료	Radiation therapy	방사선치료
Life-Sustaining Procedures	연명의료 시술	Other life-sustaining treatments	그 밖의 연명의료	Radiation therapy	방사선요법
Life-Sustaining Procedures	연명의료 시술	Other life-sustaining treatments	그 밖의 연명의료	Proton therapy	양성자 치료
Life-Sustaining Procedures	연명의료 시술	Other life-sustaining treatments	그 밖의 연명의료	Heavy particle therapy	중입자 치료
Life-Sustaining Procedures	연명의료 시술	Other life-sustaining treatments	그 밖의 연명의료	Targeted anticancer therapy	표적항암
Life-Sustaining Procedures	연명의료 시술	Other life-sustaining treatments	그 밖의 연명의료	Targeted therapy	표적 치료
Life-Sustaining Procedures	연명의료 시술	Other life-sustaining treatments	그 밖의 연명의료	Targeted anticancer agent	표적 항암제
Life-Sustaining Procedures	연명의료 시술	Other life-sustaining treatments	그 밖의 연명의료	Targeted cancer therapy	표적 암 치료
Life-Sustaining Procedures	연명의료 시술	Other life-sustaining treatments	그 밖의 연명의료	Targeted anticancer agent	표적항암제
Life-Sustaining Procedures	연명의료 시술	Other life-sustaining treatments	그 밖의 연명의료	Immunotherapy anticancer agent	면역항암제
Life-Sustaining Procedures	연명의료 시술	Other life-sustaining treatments	그 밖의 연명의료	Immunotherapy	면역요법
Life-Sustaining Procedures	연명의료 시술	Other life-sustaining treatments	그 밖의 연명의료	Continuous positive airway pressure	CPAP
Life-Sustaining Procedures	연명의료 시술	Other life-sustaining treatments	그 밖의 연명의료	Bilevel positive airway pressure	BiPAP
Life-Sustaining Procedures	연명의료 시술	Other life-sustaining treatments	그 밖의 연명의료	Non-invasive positive pressure ventilation	비침습적 양압 환기
Life-Sustaining Procedures	연명의료 시술	Other life-sustaining treatments	그 밖의 연명의료	Positive pressure ventilation	양압 환기
Life-Sustaining Procedures	연명의료 시술	Other life-sustaining treatments	그 밖의 연명의료	Ringer's solution	링거액
Life-Sustaining Procedures	연명의료 시술	Other life-sustaining treatments	그 밖의 연명의료	Intravenous fluid	수액
Life-Sustaining Procedures	연명의료 시술	Other life-sustaining treatments	그 밖의 연명의료	Antibiotic	항생제
Life-Sustaining Procedures	연명의료 시술	Other life-sustaining treatments	그 밖의 연명의료	Antiarrhythmic agent	항부정맥제
Life-Sustaining Procedures	연명의료 시술	Other life-sustaining treatments	그 밖의 연명의료	Parenteral nutrition	인공영양
Life-Sustaining Procedures	연명의료 시술	Other life-sustaining treatments	그 밖의 연명의료	Nutritional supplement injection	영양제 주사
Life-Sustaining Procedures	연명의료 시술	Other life-sustaining treatments	그 밖의 연명의료	Fluid therapy	수분공급
Hospice Key Terms	호스피스 주요 용어	Hospice_ngram	호스피스_ngram	The following terms were not translated using expanded terminology from n-gram analysis.	거부 사전 연명
Hospice Key Terms	호스피스 주요 용어	Hospice_ngram	호스피스_ngram		거부 생명 유지
Hospice Key Terms	호스피스 주요 용어	Hospice_ngram	호스피스_ngram		기관 삽입 연명
Hospice Key Terms	호스피스 주요 용어	Hospice_ngram	호스피스_ngram		기관 절개 연명
Hospice Key Terms	호스피스 주요 용어	Hospice_ngram	호스피스_ngram		뇌사상태 연명
Hospice Key Terms	호스피스 주요 용어	Hospice_ngram	호스피스_ngram		목숨 연명
Hospice Key Terms	호스피스 주요 용어	Hospice_ngram	호스피스_ngram		사전 연명
Hospice Key Terms	호스피스 주요 용어	Hospice_ngram	호스피스_ngram		사전 연명 거부
Hospice Key Terms	호스피스 주요 용어	Hospice_ngram	호스피스_ngram		사전 연명 의료
Hospice Key Terms	호스피스 주요 용어	Hospice_ngram	호스피스_ngram		사전 연명 치료
Hospice Key Terms	호스피스 주요 용어	Hospice_ngram	호스피스_ngram		사전 의료 연명
Hospice Key Terms	호스피스 주요 용어	Hospice_ngram	호스피스_ngram		사전 표명 연명
Hospice Key Terms	호스피스 주요 용어	Hospice_ngram	호스피스_ngram		생명 보존 연장
Hospice Key Terms	호스피스 주요 용어	Hospice_ngram	호스피스_ngram		생명 연명
Hospice Key Terms	호스피스 주요 용어	Hospice_ngram	호스피스_ngram		생명 연장
Hospice Key Terms	호스피스 주요 용어	Hospice_ngram	호스피스_ngram		생명 연장 동의
Hospice Key Terms	호스피스 주요 용어	Hospice_ngram	호스피스_ngram		생명 연장 연명
Hospice Key Terms	호스피스 주요 용어	Hospice_ngram	호스피스_ngram		생명 연장 장치
Hospice Key Terms	호스피스 주요 용어	Hospice_ngram	호스피스_ngram		생명 연장 증명
Hospice Key Terms	호스피스 주요 용어	Hospice_ngram	호스피스_ngram		생명 연정
Hospice Key Terms	호스피스 주요 용어	Hospice_ngram	호스피스_ngram		생명 영장 장치
Hospice Key Terms	호스피스 주요 용어	Hospice_ngram	호스피스_ngram		생명 유지
Hospice Key Terms	호스피스 주요 용어	Hospice_ngram	호스피스_ngram		생명 유지 기계
Hospice Key Terms	호스피스 주요 용어	Hospice_ngram	호스피스_ngram		생명 유지 장치
Hospice Key Terms	호스피스 주요 용어	Hospice_ngram	호스피스_ngram		생명 인위
Hospice Key Terms	호스피스 주요 용어	Hospice_ngram	호스피스_ngram		생명 인위 연장
Hospice Key Terms	호스피스 주요 용어	Hospice_ngram	호스피스_ngram		생명 임의
Hospice Key Terms	호스피스 주요 용어	Hospice_ngram	호스피스_ngram		생명 임의 권리
Hospice Key Terms	호스피스 주요 용어	Hospice_ngram	호스피스_ngram		생명 자기 결정
Hospice Key Terms	호스피스 주요 용어	Hospice_ngram	호스피스_ngram		생명 자기결정권
Hospice Key Terms	호스피스 주요 용어	Hospice_ngram	호스피스_ngram		생명 포기
Hospice Key Terms	호스피스 주요 용어	Hospice_ngram	호스피스_ngram		생존 상황 연명
Hospice Key Terms	호스피스 주요 용어	Hospice_ngram	호스피스_ngram		선언서 연명
Hospice Key Terms	호스피스 주요 용어	Hospice_ngram	호스피스_ngram		수명연장
Hospice Key Terms	호스피스 주요 용어	Hospice_ngram	호스피스_ngram		시한 생명
Hospice Key Terms	호스피스 주요 용어	Hospice_ngram	호스피스_ngram		식물인간 연명
Hospice Key Terms	호스피스 주요 용어	Hospice_ngram	호스피스_ngram		신청서 연명
Hospice Key Terms	호스피스 주요 용어	Hospice_ngram	호스피스_ngram		신청서 연명 치료
Hospice Key Terms	호스피스 주요 용어	Hospice_ngram	호스피스_ngram		심폐 소생 연명
Hospice Key Terms	호스피스 주요 용어	Hospice_ngram	호스피스_ngram		심폐소생 연명
Hospice Key Terms	호스피스 주요 용어	Hospice_ngram	호스피스_ngram		암치료 생명 연장
Hospice Key Terms	호스피스 주요 용어	Hospice_ngram	호스피스_ngram		암치료 완화 요법
Hospice Key Terms	호스피스 주요 용어	Hospice_ngram	호스피스_ngram		연명 거부
Hospice Key Terms	호스피스 주요 용어	Hospice_ngram	호스피스_ngram		연명 거부 신청서
Hospice Key Terms	호스피스 주요 용어	Hospice_ngram	호스피스_ngram		연명 거부 의향
Hospice Key Terms	호스피스 주요 용어	Hospice_ngram	호스피스_ngram		연명 결정
Hospice Key Terms	호스피스 주요 용어	Hospice_ngram	호스피스_ngram		연명 결정 제도
Hospice Key Terms	호스피스 주요 용어	Hospice_ngram	호스피스_ngram		연명 불가
Hospice Key Terms	호스피스 주요 용어	Hospice_ngram	호스피스_ngram		연명 생전
Hospice Key Terms	호스피스 주요 용어	Hospice_ngram	호스피스_ngram		연명 생전 연명
Hospice Key Terms	호스피스 주요 용어	Hospice_ngram	호스피스_ngram		연명 신청
Hospice Key Terms	호스피스 주요 용어	Hospice_ngram	호스피스_ngram		연명 안락사
Hospice Key Terms	호스피스 주요 용어	Hospice_ngram	호스피스_ngram		연명 안락사 제도
Hospice Key Terms	호스피스 주요 용어	Hospice_ngram	호스피스_ngram		연명 의료 거부
Hospice Key Terms	호스피스 주요 용어	Hospice_ngram	호스피스_ngram		연명 의료 거절
Hospice Key Terms	호스피스 주요 용어	Hospice_ngram	호스피스_ngram		연명 의료 결정
Hospice Key Terms	호스피스 주요 용어	Hospice_ngram	호스피스_ngram		연명 의료 경정
Hospice Key Terms	호스피스 주요 용어	Hospice_ngram	호스피스_ngram		연명 의료 계획
Hospice Key Terms	호스피스 주요 용어	Hospice_ngram	호스피스_ngram		연명 의료 동의
Hospice Key Terms	호스피스 주요 용어	Hospice_ngram	호스피스_ngram		연명 의료 신청
Hospice Key Terms	호스피스 주요 용어	Hospice_ngram	호스피스_ngram		연명 의료 제도
Hospice Key Terms	호스피스 주요 용어	Hospice_ngram	호스피스_ngram		연명 의술
Hospice Key Terms	호스피스 주요 용어	Hospice_ngram	호스피스_ngram		연명 의향
Hospice Key Terms	호스피스 주요 용어	Hospice_ngram	호스피스_ngram		연명 장치
Hospice Key Terms	호스피스 주요 용어	Hospice_ngram	호스피스_ngram		연명 장치 중단
Hospice Key Terms	호스피스 주요 용어	Hospice_ngram	호스피스_ngram		연명 제거
Hospice Key Terms	호스피스 주요 용어	Hospice_ngram	호스피스_ngram		연명 제거 방법
Hospice Key Terms	호스피스 주요 용어	Hospice_ngram	호스피스_ngram		연명 중단
Hospice Key Terms	호스피스 주요 용어	Hospice_ngram	호스피스_ngram		연명 중단 결정
Hospice Key Terms	호스피스 주요 용어	Hospice_ngram	호스피스_ngram		연명 중단 의향
Hospice Key Terms	호스피스 주요 용어	Hospice_ngram	호스피스_ngram		연명 처치
Hospice Key Terms	호스피스 주요 용어	Hospice_ngram	호스피스_ngram		연명 치료
Hospice Key Terms	호스피스 주요 용어	Hospice_ngram	호스피스_ngram		연명 치료 거부
Hospice Key Terms	호스피스 주요 용어	Hospice_ngram	호스피스_ngram		연명 치료 결정
Hospice Key Terms	호스피스 주요 용어	Hospice_ngram	호스피스_ngram		연명 치료 계약서
Hospice Key Terms	호스피스 주요 용어	Hospice_ngram	호스피스_ngram		연명 포기
Hospice Key Terms	호스피스 주요 용어	Hospice_ngram	호스피스_ngram		연명 포기 각서
Hospice Key Terms	호스피스 주요 용어	Hospice_ngram	호스피스_ngram		연장 장치
Hospice Key Terms	호스피스 주요 용어	Hospice_ngram	호스피스_ngram		연장 장치 제거
Hospice Key Terms	호스피스 주요 용어	Hospice_ngram	호스피스_ngram		연장 조절 치료
Hospice Key Terms	호스피스 주요 용어	Hospice_ngram	호스피스_ngram		연장 죽음
Hospice Key Terms	호스피스 주요 용어	Hospice_ngram	호스피스_ngram		연장 죽음 선택
Hospice Key Terms	호스피스 주요 용어	Hospice_ngram	호스피스_ngram		연장 포기
Hospice Key Terms	호스피스 주요 용어	Hospice_ngram	호스피스_ngram		연장 포기 각서
Hospice Key Terms	호스피스 주요 용어	Hospice_ngram	호스피스_ngram		완화 요법
Hospice Key Terms	호스피스 주요 용어	Hospice_ngram	호스피스_ngram		완화 의료행위
Hospice Key Terms	호스피스 주요 용어	Hospice_ngram	호스피스_ngram		유지 생명
Hospice Key Terms	호스피스 주요 용어	Hospice_ngram	호스피스_ngram		유지 연명
Hospice Key Terms	호스피스 주요 용어	Hospice_ngram	호스피스_ngram		의견 연명 중단
Hospice Key Terms	호스피스 주요 용어	Hospice_ngram	호스피스_ngram		의료 연명 거부
Hospice Key Terms	호스피스 주요 용어	Hospice_ngram	호스피스_ngram		의식 불명 연명
Hospice Key Terms	호스피스 주요 용어	Hospice_ngram	호스피스_ngram		의향 연명
Hospice Key Terms	호스피스 주요 용어	Hospice_ngram	호스피스_ngram		의향 연명 의료
Hospice Key Terms	호스피스 주요 용어	Hospice_ngram	호스피스_ngram		인공호흡 생명 연명
Hospice Key Terms	호스피스 주요 용어	Hospice_ngram	호스피스_ngram		인공호흡 생명 유지
Hospice Key Terms	호스피스 주요 용어	Hospice_ngram	호스피스_ngram		인공호흡 자체 연명
Hospice Key Terms	호스피스 주요 용어	Hospice_ngram	호스피스_ngram		인위 생명
Hospice Key Terms	호스피스 주요 용어	Hospice_ngram	호스피스_ngram		인위 생명 단축
Hospice Key Terms	호스피스 주요 용어	Hospice_ngram	호스피스_ngram		인위 생명 연장
Hospice Key Terms	호스피스 주요 용어	Hospice_ngram	호스피스_ngram		인위 연장
Hospice Key Terms	호스피스 주요 용어	Hospice_ngram	호스피스_ngram		임종 연명
Hospice Key Terms	호스피스 주요 용어	Hospice_ngram	호스피스_ngram		임종 연명 치료
Hospice Key Terms	호스피스 주요 용어	Hospice_ngram	호스피스_ngram		임종 환자 연명
Hospice Key Terms	호스피스 주요 용어	Hospice_ngram	호스피스_ngram		자기 결정 생명
Hospice Key Terms	호스피스 주요 용어	Hospice_ngram	호스피스_ngram		자기 목숨 연명
Hospice Key Terms	호스피스 주요 용어	Hospice_ngram	호스피스_ngram		자기 연명
Hospice Key Terms	호스피스 주요 용어	Hospice_ngram	호스피스_ngram		자기결정권 생명
Hospice Key Terms	호스피스 주요 용어	Hospice_ngram	호스피스_ngram		장치 의존 생명
Hospice Key Terms	호스피스 주요 용어	Hospice_ngram	호스피스_ngram		중단 연명
Hospice Key Terms	호스피스 주요 용어	Hospice_ngram	호스피스_ngram		중단 연명 의료
Hospice Key Terms	호스피스 주요 용어	Hospice_ngram	호스피스_ngram		중단 연명 치료
Hospice Key Terms	호스피스 주요 용어	Hospice_ngram	호스피스_ngram		치료 거부 연명
Hospice Key Terms	호스피스 주요 용어	Hospice_ngram	호스피스_ngram		치료 거부권 연명
Hospice Key Terms	호스피스 주요 용어	Hospice_ngram	호스피스_ngram		치료 목숨 연명
Hospice Key Terms	호스피스 주요 용어	Hospice_ngram	호스피스_ngram		치료 반대 생명
Hospice Key Terms	호스피스 주요 용어	Hospice_ngram	호스피스_ngram		치료 반대 연명
Hospice Key Terms	호스피스 주요 용어	Hospice_ngram	호스피스_ngram		치료 연명
Hospice Key Terms	호스피스 주요 용어	Hospice_ngram	호스피스_ngram		치료 연명 거부
Hospice Key Terms	호스피스 주요 용어	Hospice_ngram	호스피스_ngram		치료 연명 의료
Hospice Key Terms	호스피스 주요 용어	Hospice_ngram	호스피스_ngram		치료 연명 의향
Hospice Key Terms	호스피스 주요 용어	Hospice_ngram	호스피스_ngram		치료 의향 연명
Hospice Key Terms	호스피스 주요 용어	Hospice_ngram	호스피스_ngram		치료 중단 생명
Hospice Key Terms	호스피스 주요 용어	Hospice_ngram	호스피스_ngram		치료 중단 연명
Hospice Key Terms	호스피스 주요 용어	Hospice_ngram	호스피스_ngram		치료 포기 연명
Hospice Key Terms	호스피스 주요 용어	Hospice_ngram	호스피스_ngram		포기 연명
Hospice Key Terms	호스피스 주요 용어	Hospice_ngram	호스피스_ngram		항암 연명
Hospice Key Terms	호스피스 주요 용어	Hospice_ngram	호스피스_ngram		호흡기 생명 유지
Hospice Key Terms	호스피스 주요 용어	Hospice_ngram	호스피스_ngram		호흡기 안락사 연명
Hospice Key Terms	호스피스 주요 용어	Hospice_ngram	호스피스_ngram		호흡기 연명
Hospice Key Terms	호스피스 주요 용어	Hospice_ngram	호스피스_ngram		호흡기 의존 생명
Hospice Key Terms	호스피스 주요 용어	Hospice_ngram	호스피스_ngram		호흡기 의지 연명
Hospice Key Terms	호스피스 주요 용어	Hospice_ngram	호스피스_ngram		호흡기 제거 연명
Hospice Key Terms	호스피스 주요 용어	Hospice_ngram	호스피스_ngram		호흡기 치료 연명
Hospice Key Terms	호스피스 주요 용어	Hospice_ngram	호스피스_ngram		호흡기 호흡 연명
Hospice Key Terms	호스피스 주요 용어	Hospice_ngram	호스피스_ngram		호흡기 환자 연명
Hospice Key Terms	호스피스 주요 용어	Hospice_ngram	호스피스_ngram		혼수상태 연명
Hospice Key Terms	호스피스 주요 용어	Hospice_GPT	호스피스_GPT	The following terms were not translated using expanded terminology from generative AI (ChatGPT 4.0).	내성 항결핵제
Hospice Key Terms	호스피스 주요 용어	Hospice_GPT	호스피스_GPT		항결핵제 내성
Hospice Key Terms	호스피스 주요 용어	Hospice_GPT	호스피스_GPT		가성점액종
Hospice Key Terms	호스피스 주요 용어	Hospice_GPT	호스피스_GPT		각서 연명 포기
Hospice Key Terms	호스피스 주요 용어	Hospice_GPT	호스피스_GPT		각서 연장 포기
Hospice Key Terms	호스피스 주요 용어	Hospice_GPT	호스피스_GPT		각서 포기 연명
Hospice Key Terms	호스피스 주요 용어	Hospice_GPT	호스피스_GPT		각서 포기 연장
Hospice Key Terms	호스피스 주요 용어	Hospice_GPT	호스피스_GPT		간 내 담도암
Hospice Key Terms	호스피스 주요 용어	Hospice_GPT	호스피스_GPT		간경변
Hospice Key Terms	호스피스 주요 용어	Hospice_GPT	호스피스_GPT		간경변증
Hospice Key Terms	호스피스 주요 용어	Hospice_GPT	호스피스_GPT		간경화
Hospice Key Terms	호스피스 주요 용어	Hospice_GPT	호스피스_GPT		간경화증
Hospice Key Terms	호스피스 주요 용어	Hospice_GPT	호스피스_GPT		간내 담도암
Hospice Key Terms	호스피스 주요 용어	Hospice_GPT	호스피스_GPT		간모세포종
Hospice Key Terms	호스피스 주요 용어	Hospice_GPT	호스피스_GPT		간암
Hospice Key Terms	호스피스 주요 용어	Hospice_GPT	호스피스_GPT		간질성 기타 폐질환
Hospice Key Terms	호스피스 주요 용어	Hospice_GPT	호스피스_GPT		간질성 상세불명의 폐질환
Hospice Key Terms	호스피스 주요 용어	Hospice_GPT	호스피스_GPT		간질성 폐질환 기타
Hospice Key Terms	호스피스 주요 용어	Hospice_GPT	호스피스_GPT		간질성 폐질환 상세불명의
Hospice Key Terms	호스피스 주요 용어	Hospice_GPT	호스피스_GPT		간질성폐질환
Hospice Key Terms	호스피스 주요 용어	Hospice_GPT	호스피스_GPT		간호 호스피스
Hospice Key Terms	호스피스 주요 용어	Hospice_GPT	호스피스_GPT		갑상선암
Hospice Key Terms	호스피스 주요 용어	Hospice_GPT	호스피스_GPT		거 부 사전 연명
Hospice Key Terms	호스피스 주요 용어	Hospice_GPT	호스피스_GPT		거 부 생명 유지
Hospice Key Terms	호스피스 주요 용어	Hospice_GPT	호스피스_GPT		거 부 사전 연명
Hospice Key Terms	호스피스 주요 용어	Hospice_GPT	호스피스_GPT		거 부 생명 유지
Hospice Key Terms	호스피스 주요 용어	Hospice_GPT	호스피스_GPT		거대B세포림프종 미만성
Hospice Key Terms	호스피스 주요 용어	Hospice_GPT	호스피스_GPT		거부 사전 연명
Hospice Key Terms	호스피스 주요 용어	Hospice_GPT	호스피스_GPT		거부 생명 유지
Hospice Key Terms	호스피스 주요 용어	Hospice_GPT	호스피스_GPT		거부 사전 연명
Hospice Key Terms	호스피스 주요 용어	Hospice_GPT	호스피스_GPT		거부 생명 유지
Hospice Key Terms	호스피스 주요 용어	Hospice_GPT	호스피스_GPT		거부 신청서 연명
Hospice Key Terms	호스피스 주요 용어	Hospice_GPT	호스피스_GPT		거부 연명
Hospice Key Terms	호스피스 주요 용어	Hospice_GPT	호스피스_GPT		거부 연명 사전
Hospice Key Terms	호스피스 주요 용어	Hospice_GPT	호스피스_GPT		거부 연명 신청서
Hospice Key Terms	호스피스 주요 용어	Hospice_GPT	호스피스_GPT		거부 연명 의료
Hospice Key Terms	호스피스 주요 용어	Hospice_GPT	호스피스_GPT		거부 연명 의향
Hospice Key Terms	호스피스 주요 용어	Hospice_GPT	호스피스_GPT		거부 연명 치료
Hospice Key Terms	호스피스 주요 용어	Hospice_GPT	호스피스_GPT		거부 유지 생명
Hospice Key Terms	호스피스 주요 용어	Hospice_GPT	호스피스_GPT		거부 의료 연명
Hospice Key Terms	호스피스 주요 용어	Hospice_GPT	호스피스_GPT		거부 의향 연명
Hospice Key Terms	호스피스 주요 용어	Hospice_GPT	호스피스_GPT		거부 치료 연명
Hospice Key Terms	호스피스 주요 용어	Hospice_GPT	호스피스_GPT		거부권 연명 치료
Hospice Key Terms	호스피스 주요 용어	Hospice_GPT	호스피스_GPT		거부권 치료 연명
Hospice Key Terms	호스피스 주요 용어	Hospice_GPT	호스피스_GPT		거절 연명 의료
Hospice Key Terms	호스피스 주요 용어	Hospice_GPT	호스피스_GPT		거절 의료 연명
Hospice Key Terms	호스피스 주요 용어	Hospice_GPT	호스피스_GPT		결 핵과 연관된 진폐증
Hospice Key Terms	호스피스 주요 용어	Hospice_GPT	호스피스_GPT		결 핵과 연관된 진폐증
Hospice Key Terms	호스피스 주요 용어	Hospice_GPT	호스피스_GPT		결장암
Hospice Key Terms	호스피스 주요 용어	Hospice_GPT	호스피스_GPT		결정 생명 자기
Hospice Key Terms	호스피스 주요 용어	Hospice_GPT	호스피스_GPT		결정 연명
Hospice Key Terms	호스피스 주요 용어	Hospice_GPT	호스피스_GPT		결정 연명 의료
Hospice Key Terms	호스피스 주요 용어	Hospice_GPT	호스피스_GPT		결정 연명 제도
Hospice Key Terms	호스피스 주요 용어	Hospice_GPT	호스피스_GPT		결정 연명 중단
Hospice Key Terms	호스피스 주요 용어	Hospice_GPT	호스피스_GPT		결정 연명 치료
Hospice Key Terms	호스피스 주요 용어	Hospice_GPT	호스피스_GPT		결정 의료 연명
Hospice Key Terms	호스피스 주요 용어	Hospice_GPT	호스피스_GPT		결정 자기 생명
Hospice Key Terms	호스피스 주요 용어	Hospice_GPT	호스피스_GPT		결정 제도 연명
Hospice Key Terms	호스피스 주요 용어	Hospice_GPT	호스피스_GPT		결정 중단 연명
Hospice Key Terms	호스피스 주요 용어	Hospice_GPT	호스피스_GPT		결정 치료 연명
Hospice Key Terms	호스피스 주요 용어	Hospice_GPT	호스피스_GPT		결핵 과 연관된 진폐증
Hospice Key Terms	호스피스 주요 용어	Hospice_GPT	호스피스_GPT		결핵 광범위약제내성
Hospice Key Terms	호스피스 주요 용어	Hospice_GPT	호스피스_GPT		결핵 다약제내성
Hospice Key Terms	호스피스 주요 용어	Hospice_GPT	호스피스_GPT		결핵과 연관된 진폐증
Hospice Key Terms	호스피스 주요 용어	Hospice_GPT	호스피스_GPT		결핵과 진폐증 연관된
Hospice Key Terms	호스피스 주요 용어	Hospice_GPT	호스피스_GPT		경감수술
Hospice Key Terms	호스피스 주요 용어	Hospice_GPT	호스피스_GPT		경정 연명 의료
Hospice Key Terms	호스피스 주요 용어	Hospice_GPT	호스피스_GPT		경정 의료 연명
Hospice Key Terms	호스피스 주요 용어	Hospice_GPT	호스피스_GPT		계약서 연명 치료
Hospice Key Terms	호스피스 주요 용어	Hospice_GPT	호스피스_GPT		계약서 치료 연명
Hospice Key Terms	호스피스 주요 용어	Hospice_GPT	호스피스_GPT		계획 연명 의료
Hospice Key Terms	호스피스 주요 용어	Hospice_GPT	호스피스_GPT		계획 의료 연명
Hospice Key Terms	호스피스 주요 용어	Hospice_GPT	호스피스_GPT		고환암
Hospice Key Terms	호스피스 주요 용어	Hospice_GPT	호스피스_GPT		골수성백혈병 급성
Hospice Key Terms	호스피스 주요 용어	Hospice_GPT	호스피스_GPT		골수성백혈병 만성
Hospice Key Terms	호스피스 주요 용어	Hospice_GPT	호스피스_GPT		골수이형성증후군
Hospice Key Terms	호스피스 주요 용어	Hospice_GPT	호스피스_GPT		골종양 악성
Hospice Key Terms	호스피스 주요 용어	Hospice_GPT	호스피스_GPT		골종양 전이성
Hospice Key Terms	호스피스 주요 용어	Hospice_GPT	호스피스_GPT		관절염 류마티스
Hospice Key Terms	호스피스 주요 용어	Hospice_GPT	호스피스_GPT		광 범위약제내성 결핵
Hospice Key Terms	호스피스 주요 용어	Hospice_GPT	호스피스_GPT		광범위약제내성 결핵
Hospice Key Terms	호스피스 주요 용어	Hospice_GPT	호스피스_GPT		광섬유에 기타 및 석면 의한 진폐증
Hospice Key Terms	호스피스 주요 용어	Hospice_GPT	호스피스_GPT		광섬유에 기타 및 석면 진폐증 의한
Hospice Key Terms	호스피스 주요 용어	Hospice_GPT	호스피스_GPT		광섬유에 기타 및 의한 석면 진폐증
Hospice Key Terms	호스피스 주요 용어	Hospice_GPT	호스피스_GPT		광섬유에 기타 및 의한 진폐증 석면
Hospice Key Terms	호스피스 주요 용어	Hospice_GPT	호스피스_GPT		광섬유에 기타 및 진폐증 석면 의한
Hospice Key Terms	호스피스 주요 용어	Hospice_GPT	호스피스_GPT		광섬유에 기타 및 진폐증 의한 석면
Hospice Key Terms	호스피스 주요 용어	Hospice_GPT	호스피스_GPT		광섬유에 기타 석면 및 의한 진폐증
Hospice Key Terms	호스피스 주요 용어	Hospice_GPT	호스피스_GPT		광섬유에 기타 석면 및 진폐증 의한
Hospice Key Terms	호스피스 주요 용어	Hospice_GPT	호스피스_GPT		광섬유에 기타 석면 의한 및 진폐증
Hospice Key Terms	호스피스 주요 용어	Hospice_GPT	호스피스_GPT		광섬유에 기타 석면 의한 진폐증 및
Hospice Key Terms	호스피스 주요 용어	Hospice_GPT	호스피스_GPT		광섬유에 기타 석면 진폐증 및 의한
Hospice Key Terms	호스피스 주요 용어	Hospice_GPT	호스피스_GPT		광섬유에 기타 석면 진폐증 의한 및
Hospice Key Terms	호스피스 주요 용어	Hospice_GPT	호스피스_GPT		광섬유에 기타 의한 및 석면 진폐증
Hospice Key Terms	호스피스 주요 용어	Hospice_GPT	호스피스_GPT		광섬유에 기타 의한 및 진폐증 석면
Hospice Key Terms	호스피스 주요 용어	Hospice_GPT	호스피스_GPT		광섬유에 기타 의한 석면 및 진폐증
Hospice Key Terms	호스피스 주요 용어	Hospice_GPT	호스피스_GPT		광섬유에 기타 의한 석면 진폐증 및
Hospice Key Terms	호스피스 주요 용어	Hospice_GPT	호스피스_GPT		광섬유에 기타 의한 진폐증 및 석면
Hospice Key Terms	호스피스 주요 용어	Hospice_GPT	호스피스_GPT		광섬유에 기타 의한 진폐증 석면 및
Hospice Key Terms	호스피스 주요 용어	Hospice_GPT	호스피스_GPT		광섬유에 기타 진폐증 및 석면 의한
Hospice Key Terms	호스피스 주요 용어	Hospice_GPT	호스피스_GPT		광섬유에 기타 진폐증 및 의한 석면
Hospice Key Terms	호스피스 주요 용어	Hospice_GPT	호스피스_GPT		광섬유에 기타 진폐증 석면 및 의한
Hospice Key Terms	호스피스 주요 용어	Hospice_GPT	호스피스_GPT		광섬유에 기타 진폐증 석면 의한 및
Hospice Key Terms	호스피스 주요 용어	Hospice_GPT	호스피스_GPT		광섬유에 기타 진폐증 의한 및 석면
Hospice Key Terms	호스피스 주요 용어	Hospice_GPT	호스피스_GPT		광섬유에 기타 진폐증 의한 석면 및
Hospice Key Terms	호스피스 주요 용어	Hospice_GPT	호스피스_GPT		광섬유에 및 기타 석면 의한 진폐증
Hospice Key Terms	호스피스 주요 용어	Hospice_GPT	호스피스_GPT		광섬유에 및 기타 석면 진폐증 의한
Hospice Key Terms	호스피스 주요 용어	Hospice_GPT	호스피스_GPT		광섬유에 및 기타 의한 석면 진폐증
Hospice Key Terms	호스피스 주요 용어	Hospice_GPT	호스피스_GPT		광섬유에 및 기타 의한 진폐증 석면
Hospice Key Terms	호스피스 주요 용어	Hospice_GPT	호스피스_GPT		광섬유에 및 기타 진폐증 석면 의한
Hospice Key Terms	호스피스 주요 용어	Hospice_GPT	호스피스_GPT		광섬유에 및 기타 진폐증 의한 석면
Hospice Key Terms	호스피스 주요 용어	Hospice_GPT	호스피스_GPT		광섬유에 및 석면 기타 의한 진폐증
Hospice Key Terms	호스피스 주요 용어	Hospice_GPT	호스피스_GPT		광섬유에 및 석면 기타 진폐증 의한
Hospice Key Terms	호스피스 주요 용어	Hospice_GPT	호스피스_GPT		광섬유에 및 석면 의한 기타 진폐증
Hospice Key Terms	호스피스 주요 용어	Hospice_GPT	호스피스_GPT		광섬유에 및 석면 의한 진폐증 기타
Hospice Key Terms	호스피스 주요 용어	Hospice_GPT	호스피스_GPT		광섬유에 및 석면 진폐증 기타 의한
Hospice Key Terms	호스피스 주요 용어	Hospice_GPT	호스피스_GPT		광섬유에 및 석면 진폐증 의한 기타
Hospice Key Terms	호스피스 주요 용어	Hospice_GPT	호스피스_GPT		광섬유에 및 의한 기타 석면 진폐증
Hospice Key Terms	호스피스 주요 용어	Hospice_GPT	호스피스_GPT		광섬유에 및 의한 기타 진폐증 석면
Hospice Key Terms	호스피스 주요 용어	Hospice_GPT	호스피스_GPT		광섬유에 및 의한 석면 기타 진폐증
Hospice Key Terms	호스피스 주요 용어	Hospice_GPT	호스피스_GPT		광섬유에 및 의한 석면 진폐증 기타
Hospice Key Terms	호스피스 주요 용어	Hospice_GPT	호스피스_GPT		광섬유에 및 의한 진폐증 기타 석면
Hospice Key Terms	호스피스 주요 용어	Hospice_GPT	호스피스_GPT		광섬유에 및 의한 진폐증 석면 기타
Hospice Key Terms	호스피스 주요 용어	Hospice_GPT	호스피스_GPT		광섬유에 및 진폐증 기타 석면 의한
Hospice Key Terms	호스피스 주요 용어	Hospice_GPT	호스피스_GPT		광섬유에 및 진폐증 기타 의한 석면
Hospice Key Terms	호스피스 주요 용어	Hospice_GPT	호스피스_GPT		광섬유에 및 진폐증 석면 기타 의한
Hospice Key Terms	호스피스 주요 용어	Hospice_GPT	호스피스_GPT		광섬유에 및 진폐증 석면 의한 기타
Hospice Key Terms	호스피스 주요 용어	Hospice_GPT	호스피스_GPT		광섬유에 및 진폐증 의한 기타 석면
Hospice Key Terms	호스피스 주요 용어	Hospice_GPT	호스피스_GPT		광섬유에 및 진폐증 의한 석면 기타
Hospice Key Terms	호스피스 주요 용어	Hospice_GPT	호스피스_GPT		광섬유에 석면 기타 및 의한 진폐증
Hospice Key Terms	호스피스 주요 용어	Hospice_GPT	호스피스_GPT		광섬유에 석면 기타 및 진폐증 의한
Hospice Key Terms	호스피스 주요 용어	Hospice_GPT	호스피스_GPT		광섬유에 석면 기타 의한 및 진폐증
Hospice Key Terms	호스피스 주요 용어	Hospice_GPT	호스피스_GPT		광섬유에 석면 기타 의한 진폐증 및
Hospice Key Terms	호스피스 주요 용어	Hospice_GPT	호스피스_GPT		광섬유에 석면 기타 진폐증 및 의한
Hospice Key Terms	호스피스 주요 용어	Hospice_GPT	호스피스_GPT		광섬유에 석면 기타 진폐증 의한 및
Hospice Key Terms	호스피스 주요 용어	Hospice_GPT	호스피스_GPT		광섬유에 석면 및 기타 의한 진폐증
Hospice Key Terms	호스피스 주요 용어	Hospice_GPT	호스피스_GPT		광섬유에 석면 및 기타 진폐증 의한
Hospice Key Terms	호스피스 주요 용어	Hospice_GPT	호스피스_GPT		광섬유에 석면 및 의한 기타 진폐증
Hospice Key Terms	호스피스 주요 용어	Hospice_GPT	호스피스_GPT		광섬유에 석면 및 의한 진폐증 기타
Hospice Key Terms	호스피스 주요 용어	Hospice_GPT	호스피스_GPT		광섬유에 석면 및 진폐증 기타 의한
Hospice Key Terms	호스피스 주요 용어	Hospice_GPT	호스피스_GPT		광섬유에 석면 및 진폐증 의한 기타
Hospice Key Terms	호스피스 주요 용어	Hospice_GPT	호스피스_GPT		광섬유에 석면 의한 기타 및 진폐증
Hospice Key Terms	호스피스 주요 용어	Hospice_GPT	호스피스_GPT		광섬유에 석면 의한 기타 진폐증 및
Hospice Key Terms	호스피스 주요 용어	Hospice_GPT	호스피스_GPT		광섬유에 석면 의한 및 기타 진폐증
Hospice Key Terms	호스피스 주요 용어	Hospice_GPT	호스피스_GPT		광섬유에 석면 의한 및 진폐증 기타
Hospice Key Terms	호스피스 주요 용어	Hospice_GPT	호스피스_GPT		광섬유에 석면 의한 진폐증 기타 및
Hospice Key Terms	호스피스 주요 용어	Hospice_GPT	호스피스_GPT		광섬유에 석면 의한 진폐증 및 기타
Hospice Key Terms	호스피스 주요 용어	Hospice_GPT	호스피스_GPT		광섬유에 석면 진폐증 기타 및 의한
Hospice Key Terms	호스피스 주요 용어	Hospice_GPT	호스피스_GPT		광섬유에 석면 진폐증 기타 의한 및
Hospice Key Terms	호스피스 주요 용어	Hospice_GPT	호스피스_GPT		광섬유에 석면 진폐증 및 기타 의한
Hospice Key Terms	호스피스 주요 용어	Hospice_GPT	호스피스_GPT		광섬유에 석면 진폐증 및 의한 기타
Hospice Key Terms	호스피스 주요 용어	Hospice_GPT	호스피스_GPT		광섬유에 석면 진폐증 의한 기타 및
Hospice Key Terms	호스피스 주요 용어	Hospice_GPT	호스피스_GPT		광섬유에 석면 진폐증 의한 및 기타
Hospice Key Terms	호스피스 주요 용어	Hospice_GPT	호스피스_GPT		광섬유에 의한 기타 및 석면 진폐증
Hospice Key Terms	호스피스 주요 용어	Hospice_GPT	호스피스_GPT		광섬유에 의한 기타 및 진폐증 석면
Hospice Key Terms	호스피스 주요 용어	Hospice_GPT	호스피스_GPT		광섬유에 의한 기타 석면 및 진폐증
Hospice Key Terms	호스피스 주요 용어	Hospice_GPT	호스피스_GPT		광섬유에 의한 기타 석면 진폐증 및
Hospice Key Terms	호스피스 주요 용어	Hospice_GPT	호스피스_GPT		광섬유에 의한 기타 진폐증 및 석면
Hospice Key Terms	호스피스 주요 용어	Hospice_GPT	호스피스_GPT		광섬유에 의한 기타 진폐증 석면 및
Hospice Key Terms	호스피스 주요 용어	Hospice_GPT	호스피스_GPT		광섬유에 의한 및 기타 석면 진폐증
Hospice Key Terms	호스피스 주요 용어	Hospice_GPT	호스피스_GPT		광섬유에 의한 및 기타 진폐증 석면
Hospice Key Terms	호스피스 주요 용어	Hospice_GPT	호스피스_GPT		광섬유에 의한 및 석면 기타 진폐증
Hospice Key Terms	호스피스 주요 용어	Hospice_GPT	호스피스_GPT		광섬유에 의한 및 석면 진폐증 기타
Hospice Key Terms	호스피스 주요 용어	Hospice_GPT	호스피스_GPT		광섬유에 의한 및 진폐증 기타 석면
Hospice Key Terms	호스피스 주요 용어	Hospice_GPT	호스피스_GPT		광섬유에 의한 및 진폐증 석면 기타
Hospice Key Terms	호스피스 주요 용어	Hospice_GPT	호스피스_GPT		광섬유에 의한 석면 기타 및 진폐증
Hospice Key Terms	호스피스 주요 용어	Hospice_GPT	호스피스_GPT		광섬유에 의한 석면 기타 진폐증 및
Hospice Key Terms	호스피스 주요 용어	Hospice_GPT	호스피스_GPT		광섬유에 의한 석면 및 기타 진폐증
Hospice Key Terms	호스피스 주요 용어	Hospice_GPT	호스피스_GPT		광섬유에 의한 석면 및 진폐증 기타
Hospice Key Terms	호스피스 주요 용어	Hospice_GPT	호스피스_GPT		광섬유에 의한 석면 진폐증 기타 및
Hospice Key Terms	호스피스 주요 용어	Hospice_GPT	호스피스_GPT		광섬유에 의한 석면 진폐증 및 기타
Hospice Key Terms	호스피스 주요 용어	Hospice_GPT	호스피스_GPT		광섬유에 의한 진폐증 기타 및 석면
Hospice Key Terms	호스피스 주요 용어	Hospice_GPT	호스피스_GPT		광섬유에 의한 진폐증 기타 석면 및
Hospice Key Terms	호스피스 주요 용어	Hospice_GPT	호스피스_GPT		광섬유에 의한 진폐증 및 기타 석면
Hospice Key Terms	호스피스 주요 용어	Hospice_GPT	호스피스_GPT		광섬유에 의한 진폐증 및 석면 기타
Hospice Key Terms	호스피스 주요 용어	Hospice_GPT	호스피스_GPT		광섬유에 의한 진폐증 석면 기타 및
Hospice Key Terms	호스피스 주요 용어	Hospice_GPT	호스피스_GPT		광섬유에 의한 진폐증 석면 및 기타
Hospice Key Terms	호스피스 주요 용어	Hospice_GPT	호스피스_GPT		광섬유에 진폐증 기타 및 석면 의한
Hospice Key Terms	호스피스 주요 용어	Hospice_GPT	호스피스_GPT		광섬유에 진폐증 기타 및 의한 석면
Hospice Key Terms	호스피스 주요 용어	Hospice_GPT	호스피스_GPT		광섬유에 진폐증 기타 석면 및 의한
Hospice Key Terms	호스피스 주요 용어	Hospice_GPT	호스피스_GPT		광섬유에 진폐증 기타 석면 의한 및
Hospice Key Terms	호스피스 주요 용어	Hospice_GPT	호스피스_GPT		광섬유에 진폐증 기타 의한 및 석면
Hospice Key Terms	호스피스 주요 용어	Hospice_GPT	호스피스_GPT		광섬유에 진폐증 기타 의한 석면 및
Hospice Key Terms	호스피스 주요 용어	Hospice_GPT	호스피스_GPT		광섬유에 진폐증 및 기타 석면 의한
Hospice Key Terms	호스피스 주요 용어	Hospice_GPT	호스피스_GPT		광섬유에 진폐증 및 기타 의한 석면
Hospice Key Terms	호스피스 주요 용어	Hospice_GPT	호스피스_GPT		광섬유에 진폐증 및 석면 기타 의한
Hospice Key Terms	호스피스 주요 용어	Hospice_GPT	호스피스_GPT		광섬유에 진폐증 및 석면 의한 기타
Hospice Key Terms	호스피스 주요 용어	Hospice_GPT	호스피스_GPT		광섬유에 진폐증 및 의한 기타 석면
Hospice Key Terms	호스피스 주요 용어	Hospice_GPT	호스피스_GPT		광섬유에 진폐증 및 의한 석면 기타
Hospice Key Terms	호스피스 주요 용어	Hospice_GPT	호스피스_GPT		광섬유에 진폐증 석면 기타 및 의한
Hospice Key Terms	호스피스 주요 용어	Hospice_GPT	호스피스_GPT		광섬유에 진폐증 석면 기타 의한 및
Hospice Key Terms	호스피스 주요 용어	Hospice_GPT	호스피스_GPT		광섬유에 진폐증 석면 및 기타 의한
Hospice Key Terms	호스피스 주요 용어	Hospice_GPT	호스피스_GPT		광섬유에 진폐증 석면 및 의한 기타
Hospice Key Terms	호스피스 주요 용어	Hospice_GPT	호스피스_GPT		광섬유에 진폐증 석면 의한 기타 및
Hospice Key Terms	호스피스 주요 용어	Hospice_GPT	호스피스_GPT		광섬유에 진폐증 석면 의한 및 기타
Hospice Key Terms	호스피스 주요 용어	Hospice_GPT	호스피스_GPT		광섬유에 진폐증 의한 기타 및 석면
Hospice Key Terms	호스피스 주요 용어	Hospice_GPT	호스피스_GPT		광섬유에 진폐증 의한 기타 석면 및
Hospice Key Terms	호스피스 주요 용어	Hospice_GPT	호스피스_GPT		광섬유에 진폐증 의한 및 기타 석면
Hospice Key Terms	호스피스 주요 용어	Hospice_GPT	호스피스_GPT		광섬유에 진폐증 의한 및 석면 기타
Hospice Key Terms	호스피스 주요 용어	Hospice_GPT	호스피스_GPT		광섬유에 진폐증 의한 석면 기타 및
Hospice Key Terms	호스피스 주요 용어	Hospice_GPT	호스피스_GPT		광섬유에 진폐증 의한 석면 및 기타
Hospice Key Terms	호스피스 주요 용어	Hospice_GPT	호스피스_GPT		교모세포종
Hospice Key Terms	호스피스 주요 용어	Hospice_GPT	호스피스_GPT		구 인두 편도암
Hospice Key Terms	호스피스 주요 용어	Hospice_GPT	호스피스_GPT		구 인두 하인두암
Hospice Key Terms	호스피스 주요 용어	Hospice_GPT	호스피스_GPT		구강암
Hospice Key Terms	호스피스 주요 용어	Hospice_GPT	호스피스_GPT		구순암
Hospice Key Terms	호스피스 주요 용어	Hospice_GPT	호스피스_GPT		구인두 편도암
Hospice Key Terms	호스피스 주요 용어	Hospice_GPT	호스피스_GPT		구인두 하인두암
Hospice Key Terms	호스피스 주요 용어	Hospice_GPT	호스피스_GPT		권리 생명 임의
Hospice Key Terms	호스피스 주요 용어	Hospice_GPT	호스피스_GPT		권리 임의 생명
Hospice Key Terms	호스피스 주요 용어	Hospice_GPT	호스피스_GPT		균상식육종
Hospice Key Terms	호스피스 주요 용어	Hospice_GPT	호스피스_GPT		급 성 골수성백혈병
Hospice Key Terms	호스피스 주요 용어	Hospice_GPT	호스피스_GPT		급 성 림프구성백혈병
Hospice Key Terms	호스피스 주요 용어	Hospice_GPT	호스피스_GPT		급성 골수성백혈병
Hospice Key Terms	호스피스 주요 용어	Hospice_GPT	호스피스_GPT		급성 림프구성백혈병
Hospice Key Terms	호스피스 주요 용어	Hospice_GPT	호스피스_GPT		기 관 삽입 연명
Hospice Key Terms	호스피스 주요 용어	Hospice_GPT	호스피스_GPT		기 관 절개 연명
Hospice Key Terms	호스피스 주요 용어	Hospice_GPT	호스피스_GPT		기 타 간질성 폐질환
Hospice Key Terms	호스피스 주요 용어	Hospice_GPT	호스피스_GPT		기 관 삽관
Hospice Key Terms	호스피스 주요 용어	Hospice_GPT	호스피스_GPT		기 관 삽입 연명
Hospice Key Terms	호스피스 주요 용어	Hospice_GPT	호스피스_GPT		기 관 절개
Hospice Key Terms	호스피스 주요 용어	Hospice_GPT	호스피스_GPT		기 관 절개 연명
Hospice Key Terms	호스피스 주요 용어	Hospice_GPT	호스피스_GPT		기 타 간질성 폐질환
Hospice Key Terms	호스피스 주요 용어	Hospice_GPT	호스피스_GPT		기계 생명 유지
Hospice Key Terms	호스피스 주요 용어	Hospice_GPT	호스피스_GPT		기계 유지 생명
Hospice Key Terms	호스피스 주요 용어	Hospice_GPT	호스피스_GPT		기관 삽입 연명
Hospice Key Terms	호스피스 주요 용어	Hospice_GPT	호스피스_GPT		기관 절개 연명
Hospice Key Terms	호스피스 주요 용어	Hospice_GPT	호스피스_GPT		기관 삽관
Hospice Key Terms	호스피스 주요 용어	Hospice_GPT	호스피스_GPT		기관 삽입 연명
Hospice Key Terms	호스피스 주요 용어	Hospice_GPT	호스피스_GPT		기관 연명 삽입
Hospice Key Terms	호스피스 주요 용어	Hospice_GPT	호스피스_GPT		기관 연명 절개
Hospice Key Terms	호스피스 주요 용어	Hospice_GPT	호스피스_GPT		기관 절개
Hospice Key Terms	호스피스 주요 용어	Hospice_GPT	호스피스_GPT		기관 절개 연명
Hospice Key Terms	호스피스 주요 용어	Hospice_GPT	호스피스_GPT		기관삽관
Hospice Key Terms	호스피스 주요 용어	Hospice_GPT	호스피스_GPT		기관지염 만성 상세불명의
Hospice Key Terms	호스피스 주요 용어	Hospice_GPT	호스피스_GPT		기관지염 만성 폐색성
Hospice Key Terms	호스피스 주요 용어	Hospice_GPT	호스피스_GPT		기관지염 상세불명의 만성
Hospice Key Terms	호스피스 주요 용어	Hospice_GPT	호스피스_GPT		기관지염 폐색성 만성
Hospice Key Terms	호스피스 주요 용어	Hospice_GPT	호스피스_GPT		기관지확장
Hospice Key Terms	호스피스 주요 용어	Hospice_GPT	호스피스_GPT		기관지확장증
Hospice Key Terms	호스피스 주요 용어	Hospice_GPT	호스피스_GPT		기능상실 콩팥
Hospice Key Terms	호스피스 주요 용어	Hospice_GPT	호스피스_GPT		기도질환 만성 폐색성
Hospice Key Terms	호스피스 주요 용어	Hospice_GPT	호스피스_GPT		기도질환 폐색성 만성
Hospice Key Terms	호스피스 주요 용어	Hospice_GPT	호스피스_GPT		기저세포암
Hospice Key Terms	호스피스 주요 용어	Hospice_GPT	호스피스_GPT		기질종양 위장관
Hospice Key Terms	호스피스 주요 용어	Hospice_GPT	호스피스_GPT		기타 간질성 폐질환
Hospice Key Terms	호스피스 주요 용어	Hospice_GPT	호스피스_GPT		기타 간질성 폐질환
Hospice Key Terms	호스피스 주요 용어	Hospice_GPT	호스피스_GPT		기타 광섬유에 및 석면 의한 진폐증
Hospice Key Terms	호스피스 주요 용어	Hospice_GPT	호스피스_GPT		기타 광섬유에 및 석면 진폐증 의한
Hospice Key Terms	호스피스 주요 용어	Hospice_GPT	호스피스_GPT		기타 광섬유에 및 의한 석면 진폐증
Hospice Key Terms	호스피스 주요 용어	Hospice_GPT	호스피스_GPT		기타 광섬유에 및 의한 진폐증 석면
Hospice Key Terms	호스피스 주요 용어	Hospice_GPT	호스피스_GPT		기타 광섬유에 및 진폐증 석면 의한
Hospice Key Terms	호스피스 주요 용어	Hospice_GPT	호스피스_GPT		기타 광섬유에 및 진폐증 의한 석면
Hospice Key Terms	호스피스 주요 용어	Hospice_GPT	호스피스_GPT		기타 광섬유에 석면 및 의한 진폐증
Hospice Key Terms	호스피스 주요 용어	Hospice_GPT	호스피스_GPT		기타 광섬유에 석면 및 진폐증 의한
Hospice Key Terms	호스피스 주요 용어	Hospice_GPT	호스피스_GPT		기타 광섬유에 석면 의한 및 진폐증
Hospice Key Terms	호스피스 주요 용어	Hospice_GPT	호스피스_GPT		기타 광섬유에 석면 의한 진폐증 및
Hospice Key Terms	호스피스 주요 용어	Hospice_GPT	호스피스_GPT		기타 광섬유에 석면 진폐증 및 의한
Hospice Key Terms	호스피스 주요 용어	Hospice_GPT	호스피스_GPT		기타 광섬유에 석면 진폐증 의한 및
Hospice Key Terms	호스피스 주요 용어	Hospice_GPT	호스피스_GPT		기타 광섬유에 의한 및 석면 진폐증
Hospice Key Terms	호스피스 주요 용어	Hospice_GPT	호스피스_GPT		기타 광섬유에 의한 및 진폐증 석면
Hospice Key Terms	호스피스 주요 용어	Hospice_GPT	호스피스_GPT		기타 광섬유에 의한 석면 및 진폐증
Hospice Key Terms	호스피스 주요 용어	Hospice_GPT	호스피스_GPT		기타 광섬유에 의한 석면 진폐증 및
Hospice Key Terms	호스피스 주요 용어	Hospice_GPT	호스피스_GPT		기타 광섬유에 의한 진폐증 및 석면
Hospice Key Terms	호스피스 주요 용어	Hospice_GPT	호스피스_GPT		기타 광섬유에 의한 진폐증 석면 및
Hospice Key Terms	호스피스 주요 용어	Hospice_GPT	호스피스_GPT		기타 광섬유에 진폐증 및 석면 의한
Hospice Key Terms	호스피스 주요 용어	Hospice_GPT	호스피스_GPT		기타 광섬유에 진폐증 및 의한 석면
Hospice Key Terms	호스피스 주요 용어	Hospice_GPT	호스피스_GPT		기타 광섬유에 진폐증 석면 및 의한
Hospice Key Terms	호스피스 주요 용어	Hospice_GPT	호스피스_GPT		기타 광섬유에 진폐증 석면 의한 및
Hospice Key Terms	호스피스 주요 용어	Hospice_GPT	호스피스_GPT		기타 광섬유에 진폐증 의한 및 석면
Hospice Key Terms	호스피스 주요 용어	Hospice_GPT	호스피스_GPT		기타 광섬유에 진폐증 의한 석면 및
Hospice Key Terms	호스피스 주요 용어	Hospice_GPT	호스피스_GPT		기타 및 광섬유에 석면 의한 진폐증
Hospice Key Terms	호스피스 주요 용어	Hospice_GPT	호스피스_GPT		기타 및 광섬유에 석면 진폐증 의한
Hospice Key Terms	호스피스 주요 용어	Hospice_GPT	호스피스_GPT		기타 및 광섬유에 의한 석면 진폐증
Hospice Key Terms	호스피스 주요 용어	Hospice_GPT	호스피스_GPT		기타 및 광섬유에 의한 진폐증 석면
Hospice Key Terms	호스피스 주요 용어	Hospice_GPT	호스피스_GPT		기타 및 광섬유에 진폐증 석면 의한
Hospice Key Terms	호스피스 주요 용어	Hospice_GPT	호스피스_GPT		기타 및 광섬유에 진폐증 의한 석면
Hospice Key Terms	호스피스 주요 용어	Hospice_GPT	호스피스_GPT		기타 및 석면 광섬유에 의한 진폐증
Hospice Key Terms	호스피스 주요 용어	Hospice_GPT	호스피스_GPT		기타 및 석면 광섬유에 진폐증 의한
Hospice Key Terms	호스피스 주요 용어	Hospice_GPT	호스피스_GPT		기타 및 석면 의한 광섬유에 진폐증
Hospice Key Terms	호스피스 주요 용어	Hospice_GPT	호스피스_GPT		기타 및 석면 의한 진폐증 광섬유에
Hospice Key Terms	호스피스 주요 용어	Hospice_GPT	호스피스_GPT		기타 및 석면 진폐증 광섬유에 의한
Hospice Key Terms	호스피스 주요 용어	Hospice_GPT	호스피스_GPT		기타 및 석면 진폐증 의한 광섬유에
Hospice Key Terms	호스피스 주요 용어	Hospice_GPT	호스피스_GPT		기타 및 의한 광섬유에 석면 진폐증
Hospice Key Terms	호스피스 주요 용어	Hospice_GPT	호스피스_GPT		기타 및 의한 광섬유에 진폐증 석면
Hospice Key Terms	호스피스 주요 용어	Hospice_GPT	호스피스_GPT		기타 및 의한 석면 광섬유에 진폐증
Hospice Key Terms	호스피스 주요 용어	Hospice_GPT	호스피스_GPT		기타 및 의한 석면 진폐증 광섬유에
Hospice Key Terms	호스피스 주요 용어	Hospice_GPT	호스피스_GPT		기타 및 의한 진폐증 광섬유에 석면
Hospice Key Terms	호스피스 주요 용어	Hospice_GPT	호스피스_GPT		기타 및 의한 진폐증 석면 광섬유에
Hospice Key Terms	호스피스 주요 용어	Hospice_GPT	호스피스_GPT		기타 및 진폐증 광섬유에 석면 의한
Hospice Key Terms	호스피스 주요 용어	Hospice_GPT	호스피스_GPT		기타 및 진폐증 광섬유에 의한 석면
Hospice Key Terms	호스피스 주요 용어	Hospice_GPT	호스피스_GPT		기타 및 진폐증 석면 광섬유에 의한
Hospice Key Terms	호스피스 주요 용어	Hospice_GPT	호스피스_GPT		기타 및 진폐증 석면 의한 광섬유에
Hospice Key Terms	호스피스 주요 용어	Hospice_GPT	호스피스_GPT		기타 및 진폐증 의한 광섬유에 석면
Hospice Key Terms	호스피스 주요 용어	Hospice_GPT	호스피스_GPT		기타 및 진폐증 의한 석면 광섬유에
Hospice Key Terms	호스피스 주요 용어	Hospice_GPT	호스피스_GPT		기타 석면 광섬유에 및 의한 진폐증
Hospice Key Terms	호스피스 주요 용어	Hospice_GPT	호스피스_GPT		기타 석면 광섬유에 및 진폐증 의한
Hospice Key Terms	호스피스 주요 용어	Hospice_GPT	호스피스_GPT		기타 석면 광섬유에 의한 및 진폐증
Hospice Key Terms	호스피스 주요 용어	Hospice_GPT	호스피스_GPT		기타 석면 광섬유에 의한 진폐증 및
Hospice Key Terms	호스피스 주요 용어	Hospice_GPT	호스피스_GPT		기타 석면 광섬유에 진폐증 및 의한
Hospice Key Terms	호스피스 주요 용어	Hospice_GPT	호스피스_GPT		기타 석면 광섬유에 진폐증 의한 및
Hospice Key Terms	호스피스 주요 용어	Hospice_GPT	호스피스_GPT		기타 석면 및 광섬유에 의한 진폐증
Hospice Key Terms	호스피스 주요 용어	Hospice_GPT	호스피스_GPT		기타 석면 및 광섬유에 진폐증 의한
Hospice Key Terms	호스피스 주요 용어	Hospice_GPT	호스피스_GPT		기타 석면 및 의한 광섬유에 진폐증
Hospice Key Terms	호스피스 주요 용어	Hospice_GPT	호스피스_GPT		기타 석면 및 의한 진폐증 광섬유에
Hospice Key Terms	호스피스 주요 용어	Hospice_GPT	호스피스_GPT		기타 석면 및 진폐증 광섬유에 의한
Hospice Key Terms	호스피스 주요 용어	Hospice_GPT	호스피스_GPT		기타 석면 및 진폐증 의한 광섬유에
Hospice Key Terms	호스피스 주요 용어	Hospice_GPT	호스피스_GPT		기타 석면 의한 광섬유에 및 진폐증
Hospice Key Terms	호스피스 주요 용어	Hospice_GPT	호스피스_GPT		기타 석면 의한 광섬유에 진폐증 및
Hospice Key Terms	호스피스 주요 용어	Hospice_GPT	호스피스_GPT		기타 석면 의한 및 광섬유에 진폐증
Hospice Key Terms	호스피스 주요 용어	Hospice_GPT	호스피스_GPT		기타 석면 의한 및 진폐증 광섬유에
Hospice Key Terms	호스피스 주요 용어	Hospice_GPT	호스피스_GPT		기타 석면 의한 진폐증 광섬유에 및
Hospice Key Terms	호스피스 주요 용어	Hospice_GPT	호스피스_GPT		기타 석면 의한 진폐증 및 광섬유에
Hospice Key Terms	호스피스 주요 용어	Hospice_GPT	호스피스_GPT		기타 석면 진폐증 광섬유에 및 의한
Hospice Key Terms	호스피스 주요 용어	Hospice_GPT	호스피스_GPT		기타 석면 진폐증 광섬유에 의한 및
Hospice Key Terms	호스피스 주요 용어	Hospice_GPT	호스피스_GPT		기타 석면 진폐증 및 광섬유에 의한
Hospice Key Terms	호스피스 주요 용어	Hospice_GPT	호스피스_GPT		기타 석면 진폐증 및 의한 광섬유에
Hospice Key Terms	호스피스 주요 용어	Hospice_GPT	호스피스_GPT		기타 석면 진폐증 의한 광섬유에 및
Hospice Key Terms	호스피스 주요 용어	Hospice_GPT	호스피스_GPT		기타 석면 진폐증 의한 및 광섬유에
Hospice Key Terms	호스피스 주요 용어	Hospice_GPT	호스피스_GPT		기타 의한 광섬유에 및 석면 진폐증
Hospice Key Terms	호스피스 주요 용어	Hospice_GPT	호스피스_GPT		기타 의한 광섬유에 및 진폐증 석면
Hospice Key Terms	호스피스 주요 용어	Hospice_GPT	호스피스_GPT		기타 의한 광섬유에 석면 및 진폐증
Hospice Key Terms	호스피스 주요 용어	Hospice_GPT	호스피스_GPT		기타 의한 광섬유에 석면 진폐증 및
Hospice Key Terms	호스피스 주요 용어	Hospice_GPT	호스피스_GPT		기타 의한 광섬유에 진폐증 및 석면
Hospice Key Terms	호스피스 주요 용어	Hospice_GPT	호스피스_GPT		기타 의한 광섬유에 진폐증 석면 및
Hospice Key Terms	호스피스 주요 용어	Hospice_GPT	호스피스_GPT		기타 의한 및 광섬유에 석면 진폐증
Hospice Key Terms	호스피스 주요 용어	Hospice_GPT	호스피스_GPT		기타 의한 및 광섬유에 진폐증 석면
Hospice Key Terms	호스피스 주요 용어	Hospice_GPT	호스피스_GPT		기타 의한 및 석면 광섬유에 진폐증
Hospice Key Terms	호스피스 주요 용어	Hospice_GPT	호스피스_GPT		기타 의한 및 석면 진폐증 광섬유에
Hospice Key Terms	호스피스 주요 용어	Hospice_GPT	호스피스_GPT		기타 의한 및 진폐증 광섬유에 석면
Hospice Key Terms	호스피스 주요 용어	Hospice_GPT	호스피스_GPT		기타 의한 및 진폐증 석면 광섬유에
Hospice Key Terms	호스피스 주요 용어	Hospice_GPT	호스피스_GPT		기타 의한 석면 광섬유에 및 진폐증
Hospice Key Terms	호스피스 주요 용어	Hospice_GPT	호스피스_GPT		기타 의한 석면 광섬유에 진폐증 및
Hospice Key Terms	호스피스 주요 용어	Hospice_GPT	호스피스_GPT		기타 의한 석면 및 광섬유에 진폐증
Hospice Key Terms	호스피스 주요 용어	Hospice_GPT	호스피스_GPT		기타 의한 석면 및 진폐증 광섬유에
Hospice Key Terms	호스피스 주요 용어	Hospice_GPT	호스피스_GPT		기타 의한 석면 진폐증 광섬유에 및
Hospice Key Terms	호스피스 주요 용어	Hospice_GPT	호스피스_GPT		기타 의한 석면 진폐증 및 광섬유에
Hospice Key Terms	호스피스 주요 용어	Hospice_GPT	호스피스_GPT		기타 의한 진폐증 광섬유에 및 석면
Hospice Key Terms	호스피스 주요 용어	Hospice_GPT	호스피스_GPT		기타 의한 진폐증 광섬유에 석면 및
Hospice Key Terms	호스피스 주요 용어	Hospice_GPT	호스피스_GPT		기타 의한 진폐증 및 광섬유에 석면
Hospice Key Terms	호스피스 주요 용어	Hospice_GPT	호스피스_GPT		기타 의한 진폐증 및 석면 광섬유에
Hospice Key Terms	호스피스 주요 용어	Hospice_GPT	호스피스_GPT		기타 의한 진폐증 석면 광섬유에 및
Hospice Key Terms	호스피스 주요 용어	Hospice_GPT	호스피스_GPT		기타 의한 진폐증 석면 및 광섬유에
Hospice Key Terms	호스피스 주요 용어	Hospice_GPT	호스피스_GPT		기타 진폐증 광섬유에 및 석면 의한
Hospice Key Terms	호스피스 주요 용어	Hospice_GPT	호스피스_GPT		기타 진폐증 광섬유에 및 의한 석면
Hospice Key Terms	호스피스 주요 용어	Hospice_GPT	호스피스_GPT		기타 진폐증 광섬유에 석면 및 의한
Hospice Key Terms	호스피스 주요 용어	Hospice_GPT	호스피스_GPT		기타 진폐증 광섬유에 석면 의한 및
Hospice Key Terms	호스피스 주요 용어	Hospice_GPT	호스피스_GPT		기타 진폐증 광섬유에 의한 및 석면
Hospice Key Terms	호스피스 주요 용어	Hospice_GPT	호스피스_GPT		기타 진폐증 광섬유에 의한 석면 및
Hospice Key Terms	호스피스 주요 용어	Hospice_GPT	호스피스_GPT		기타 진폐증 및 광섬유에 석면 의한
Hospice Key Terms	호스피스 주요 용어	Hospice_GPT	호스피스_GPT		기타 진폐증 및 광섬유에 의한 석면
Hospice Key Terms	호스피스 주요 용어	Hospice_GPT	호스피스_GPT		기타 진폐증 및 석면 광섬유에 의한
Hospice Key Terms	호스피스 주요 용어	Hospice_GPT	호스피스_GPT		기타 진폐증 및 석면 의한 광섬유에
Hospice Key Terms	호스피스 주요 용어	Hospice_GPT	호스피스_GPT		기타 진폐증 및 의한 광섬유에 석면
Hospice Key Terms	호스피스 주요 용어	Hospice_GPT	호스피스_GPT		기타 진폐증 및 의한 석면 광섬유에
Hospice Key Terms	호스피스 주요 용어	Hospice_GPT	호스피스_GPT		기타 진폐증 석면 광섬유에 및 의한
Hospice Key Terms	호스피스 주요 용어	Hospice_GPT	호스피스_GPT		기타 진폐증 석면 광섬유에 의한 및
Hospice Key Terms	호스피스 주요 용어	Hospice_GPT	호스피스_GPT		기타 진폐증 석면 및 광섬유에 의한
Hospice Key Terms	호스피스 주요 용어	Hospice_GPT	호스피스_GPT		기타 진폐증 석면 및 의한 광섬유에
Hospice Key Terms	호스피스 주요 용어	Hospice_GPT	호스피스_GPT		기타 진폐증 석면 의한 광섬유에 및
Hospice Key Terms	호스피스 주요 용어	Hospice_GPT	호스피스_GPT		기타 진폐증 석면 의한 및 광섬유에
Hospice Key Terms	호스피스 주요 용어	Hospice_GPT	호스피스_GPT		기타 진폐증 의한 광섬유에 및 석면
Hospice Key Terms	호스피스 주요 용어	Hospice_GPT	호스피스_GPT		기타 진폐증 의한 광섬유에 석면 및
Hospice Key Terms	호스피스 주요 용어	Hospice_GPT	호스피스_GPT		기타 진폐증 의한 및 광섬유에 석면
Hospice Key Terms	호스피스 주요 용어	Hospice_GPT	호스피스_GPT		기타 진폐증 의한 및 석면 광섬유에
Hospice Key Terms	호스피스 주요 용어	Hospice_GPT	호스피스_GPT		기타 진폐증 의한 석면 광섬유에 및
Hospice Key Terms	호스피스 주요 용어	Hospice_GPT	호스피스_GPT		기타 진폐증 의한 석면 및 광섬유에
Hospice Key Terms	호스피스 주요 용어	Hospice_GPT	호스피스_GPT		기타 폐질환 간질성
Hospice Key Terms	호스피스 주요 용어	Hospice_GPT	호스피스_GPT		난소상피암
Hospice Key Terms	호스피스 주요 용어	Hospice_GPT	호스피스_GPT		난소생식세포종양
Hospice Key Terms	호스피스 주요 용어	Hospice_GPT	호스피스_GPT		남 성 유방암
Hospice Key Terms	호스피스 주요 용어	Hospice_GPT	호스피스_GPT		남성 유방암
Hospice Key Terms	호스피스 주요 용어	Hospice_GPT	호스피스_GPT		내성 NOS 항결핵제
Hospice Key Terms	호스피스 주요 용어	Hospice_GPT	호스피스_GPT		내성 항결핵제 NOS
Hospice Key Terms	호스피스 주요 용어	Hospice_GPT	호스피스_GPT		뇌 사상태 연명
Hospice Key Terms	호스피스 주요 용어	Hospice_GPT	호스피스_GPT		뇌경색
Hospice Key Terms	호스피스 주요 용어	Hospice_GPT	호스피스_GPT		뇌사
Hospice Key Terms	호스피스 주요 용어	Hospice_GPT	호스피스_GPT		뇌사상태 연명
Hospice Key Terms	호스피스 주요 용어	Hospice_GPT	호스피스_GPT		뇌손상
Hospice Key Terms	호스피스 주요 용어	Hospice_GPT	호스피스_GPT		뇌종양
Hospice Key Terms	호스피스 주요 용어	Hospice_GPT	호스피스_GPT		뇌종양 소아청소년
Hospice Key Terms	호스피스 주요 용어	Hospice_GPT	호스피스_GPT		뇌종양 전이성
Hospice Key Terms	호스피스 주요 용어	Hospice_GPT	호스피스_GPT		뇌출혈
Hospice Key Terms	호스피스 주요 용어	Hospice_GPT	호스피스_GPT		뇌하수체선종
Hospice Key Terms	호스피스 주요 용어	Hospice_GPT	호스피스_GPT		다 발 신경병증
Hospice Key Terms	호스피스 주요 용어	Hospice_GPT	호스피스_GPT		다 발성 신경병증
Hospice Key Terms	호스피스 주요 용어	Hospice_GPT	호스피스_GPT		다 발성 신경장애
Hospice Key Terms	호스피스 주요 용어	Hospice_GPT	호스피스_GPT		다 약제내성 결핵
Hospice Key Terms	호스피스 주요 용어	Hospice_GPT	호스피스_GPT		다발 신경병증
Hospice Key Terms	호스피스 주요 용어	Hospice_GPT	호스피스_GPT		다발골수종
Hospice Key Terms	호스피스 주요 용어	Hospice_GPT	호스피스_GPT		다발성 신경병증
Hospice Key Terms	호스피스 주요 용어	Hospice_GPT	호스피스_GPT		다발성 신경장애
Hospice Key Terms	호스피스 주요 용어	Hospice_GPT	호스피스_GPT		다발성신경증
Hospice Key Terms	호스피스 주요 용어	Hospice_GPT	호스피스_GPT		다발성신경질환
Hospice Key Terms	호스피스 주요 용어	Hospice_GPT	호스피스_GPT		다발신경병
Hospice Key Terms	호스피스 주요 용어	Hospice_GPT	호스피스_GPT		다발신경증
Hospice Key Terms	호스피스 주요 용어	Hospice_GPT	호스피스_GPT		다약제내성 결핵
Hospice Key Terms	호스피스 주요 용어	Hospice_GPT	호스피스_GPT		단축 생명 인위
Hospice Key Terms	호스피스 주요 용어	Hospice_GPT	호스피스_GPT		단축 인위 생명
Hospice Key Terms	호스피스 주요 용어	Hospice_GPT	호스피스_GPT		달 리 분류되지 않은 호흡기능상실
Hospice Key Terms	호스피스 주요 용어	Hospice_GPT	호스피스_GPT		달 리 분류되지 않은 호흡부전
Hospice Key Terms	호스피스 주요 용어	Hospice_GPT	호스피스_GPT		달 리 분류되지 않은 호흡기능상실
Hospice Key Terms	호스피스 주요 용어	Hospice_GPT	호스피스_GPT		달 리 분류되지 않은 호흡부전
Hospice Key Terms	호스피스 주요 용어	Hospice_GPT	호스피스_GPT		달 리 분류되지 않은 호흡기능상실
Hospice Key Terms	호스피스 주요 용어	Hospice_GPT	호스피스_GPT		달 리 분류되지 않은 호흡부전
Hospice Key Terms	호스피스 주요 용어	Hospice_GPT	호스피스_GPT		달 리 분류되지 않은 호흡기능상실
Hospice Key Terms	호스피스 주요 용어	Hospice_GPT	호스피스_GPT		달 리 분류되지 않은 호흡부전
Hospice Key Terms	호스피스 주요 용어	Hospice_GPT	호스피스_GPT		달리 분류되지 않은 호흡기능상실
Hospice Key Terms	호스피스 주요 용어	Hospice_GPT	호스피스_GPT		달리 분류되지 않은 호흡부전
Hospice Key Terms	호스피스 주요 용어	Hospice_GPT	호스피스_GPT		달리 분류되지 않은 호흡기능상실
Hospice Key Terms	호스피스 주요 용어	Hospice_GPT	호스피스_GPT		달리 분류되지 않은 호흡부전
Hospice Key Terms	호스피스 주요 용어	Hospice_GPT	호스피스_GPT		달리 분류되지 않은 호흡기능상실
Hospice Key Terms	호스피스 주요 용어	Hospice_GPT	호스피스_GPT		달리 분류되지 않은 호흡부전
Hospice Key Terms	호스피스 주요 용어	Hospice_GPT	호스피스_GPT		달리 분류되지 호흡기능상실 않은
Hospice Key Terms	호스피스 주요 용어	Hospice_GPT	호스피스_GPT		달리 분류되지 호흡부전 않은
Hospice Key Terms	호스피스 주요 용어	Hospice_GPT	호스피스_GPT		달리 않은 분류되지 호흡기능상실
Hospice Key Terms	호스피스 주요 용어	Hospice_GPT	호스피스_GPT		달리 않은 분류되지 호흡부전
Hospice Key Terms	호스피스 주요 용어	Hospice_GPT	호스피스_GPT		달리 않은 호흡기능상실 분류되지
Hospice Key Terms	호스피스 주요 용어	Hospice_GPT	호스피스_GPT		달리 않은 호흡부전 분류되지
Hospice Key Terms	호스피스 주요 용어	Hospice_GPT	호스피스_GPT		달리 호흡기능상실 분류되지 않은
Hospice Key Terms	호스피스 주요 용어	Hospice_GPT	호스피스_GPT		달리 호흡기능상실 않은 분류되지
Hospice Key Terms	호스피스 주요 용어	Hospice_GPT	호스피스_GPT		달리 호흡부전 분류되지 않은
Hospice Key Terms	호스피스 주요 용어	Hospice_GPT	호스피스_GPT		달리 호흡부전 않은 분류되지
Hospice Key Terms	호스피스 주요 용어	Hospice_GPT	호스피스_GPT		담낭담도암
Hospice Key Terms	호스피스 주요 용어	Hospice_GPT	호스피스_GPT		담낭암
Hospice Key Terms	호스피스 주요 용어	Hospice_GPT	호스피스_GPT		담도암
Hospice Key Terms	호스피스 주요 용어	Hospice_GPT	호스피스_GPT		담도암 간내
Hospice Key Terms	호스피스 주요 용어	Hospice_GPT	호스피스_GPT		당뇨
Hospice Key Terms	호스피스 주요 용어	Hospice_GPT	호스피스_GPT		당뇨병
Hospice Key Terms	호스피스 주요 용어	Hospice_GPT	호스피스_GPT		대장암
Hospice Key Terms	호스피스 주요 용어	Hospice_GPT	호스피스_GPT		동의 생명 연장
Hospice Key Terms	호스피스 주요 용어	Hospice_GPT	호스피스_GPT		동의 연명 의료
Hospice Key Terms	호스피스 주요 용어	Hospice_GPT	호스피스_GPT		동의 연장 생명
Hospice Key Terms	호스피스 주요 용어	Hospice_GPT	호스피스_GPT		동의 의료 연명
Hospice Key Terms	호스피스 주요 용어	Hospice_GPT	호스피스_GPT		떨림마비
Hospice Key Terms	호스피스 주요 용어	Hospice_GPT	호스피스_GPT		또는 반응 생물학적 조절제 주사 주입 항신생물질로서
Hospice Key Terms	호스피스 주요 용어	Hospice_GPT	호스피스_GPT		또는 반응 생물학적 조절제 주사 주입 항암제로서
Hospice Key Terms	호스피스 주요 용어	Hospice_GPT	호스피스_GPT		또는 반응 생물학적 조절제 주사 항신생물질로서 주입
Hospice Key Terms	호스피스 주요 용어	Hospice_GPT	호스피스_GPT		또는 반응 생물학적 조절제 주사 항암제로서 주입
Hospice Key Terms	호스피스 주요 용어	Hospice_GPT	호스피스_GPT		또는 반응 생물학적 조절제 주입 주사 항신생물질로서
Hospice Key Terms	호스피스 주요 용어	Hospice_GPT	호스피스_GPT		또는 반응 생물학적 조절제 주입 주사 항암제로서
Hospice Key Terms	호스피스 주요 용어	Hospice_GPT	호스피스_GPT		또는 반응 생물학적 조절제 주입 항신생물질로서 주사
Hospice Key Terms	호스피스 주요 용어	Hospice_GPT	호스피스_GPT		또는 반응 생물학적 조절제 주입 항암제로서 주사
Hospice Key Terms	호스피스 주요 용어	Hospice_GPT	호스피스_GPT		또는 반응 생물학적 조절제 항신생물질로서 주사 주입
Hospice Key Terms	호스피스 주요 용어	Hospice_GPT	호스피스_GPT		또는 반응 생물학적 조절제 항신생물질로서 주입 주사
Hospice Key Terms	호스피스 주요 용어	Hospice_GPT	호스피스_GPT		또는 반응 생물학적 조절제 항암제로서 주사 주입
Hospice Key Terms	호스피스 주요 용어	Hospice_GPT	호스피스_GPT		또는 반응 생물학적 조절제 항암제로서 주입 주사
Hospice Key Terms	호스피스 주요 용어	Hospice_GPT	호스피스_GPT		또는 반응 생물학적 주사 조절제 주입 항신생물질로서
Hospice Key Terms	호스피스 주요 용어	Hospice_GPT	호스피스_GPT		또는 반응 생물학적 주사 조절제 주입 항암제로서
Hospice Key Terms	호스피스 주요 용어	Hospice_GPT	호스피스_GPT		또는 반응 생물학적 주사 조절제 항신생물질로서 주입
Hospice Key Terms	호스피스 주요 용어	Hospice_GPT	호스피스_GPT		또는 반응 생물학적 주사 조절제 항암제로서 주입
Hospice Key Terms	호스피스 주요 용어	Hospice_GPT	호스피스_GPT		또는 반응 생물학적 주사 주입 조절제 항신생물질로서
Hospice Key Terms	호스피스 주요 용어	Hospice_GPT	호스피스_GPT		또는 반응 생물학적 주사 주입 조절제 항암제로서
Hospice Key Terms	호스피스 주요 용어	Hospice_GPT	호스피스_GPT		또는 반응 생물학적 주사 주입 항신생물질로서 조절제
Hospice Key Terms	호스피스 주요 용어	Hospice_GPT	호스피스_GPT		또는 반응 생물학적 주사 주입 항암제로서 조절제
Hospice Key Terms	호스피스 주요 용어	Hospice_GPT	호스피스_GPT		또는 반응 생물학적 주사 항신생물질로서 조절제 주입
Hospice Key Terms	호스피스 주요 용어	Hospice_GPT	호스피스_GPT		또는 반응 생물학적 주사 항신생물질로서 주입 조절제
Hospice Key Terms	호스피스 주요 용어	Hospice_GPT	호스피스_GPT		또는 반응 생물학적 주사 항암제로서 조절제 주입
Hospice Key Terms	호스피스 주요 용어	Hospice_GPT	호스피스_GPT		또는 반응 생물학적 주사 항암제로서 주입 조절제
Hospice Key Terms	호스피스 주요 용어	Hospice_GPT	호스피스_GPT		또는 반응 생물학적 주입 조절제 주사 항신생물질로서
Hospice Key Terms	호스피스 주요 용어	Hospice_GPT	호스피스_GPT		또는 반응 생물학적 주입 조절제 주사 항암제로서
Hospice Key Terms	호스피스 주요 용어	Hospice_GPT	호스피스_GPT		또는 반응 생물학적 주입 조절제 항신생물질로서 주사
Hospice Key Terms	호스피스 주요 용어	Hospice_GPT	호스피스_GPT		또는 반응 생물학적 주입 조절제 항암제로서 주사
Hospice Key Terms	호스피스 주요 용어	Hospice_GPT	호스피스_GPT		또는 반응 생물학적 주입 주사 조절제 항신생물질로서
Hospice Key Terms	호스피스 주요 용어	Hospice_GPT	호스피스_GPT		또는 반응 생물학적 주입 주사 조절제 항암제로서
Hospice Key Terms	호스피스 주요 용어	Hospice_GPT	호스피스_GPT		또는 반응 생물학적 주입 주사 항신생물질로서 조절제
Hospice Key Terms	호스피스 주요 용어	Hospice_GPT	호스피스_GPT		또는 반응 생물학적 주입 주사 항암제로서 조절제
Hospice Key Terms	호스피스 주요 용어	Hospice_GPT	호스피스_GPT		또는 반응 생물학적 주입 항신생물질로서 조절제 주사
Hospice Key Terms	호스피스 주요 용어	Hospice_GPT	호스피스_GPT		또는 반응 생물학적 주입 항신생물질로서 주사 조절제
Hospice Key Terms	호스피스 주요 용어	Hospice_GPT	호스피스_GPT		또는 반응 생물학적 주입 항암제로서 조절제 주사
Hospice Key Terms	호스피스 주요 용어	Hospice_GPT	호스피스_GPT		또는 반응 생물학적 주입 항암제로서 주사 조절제
Hospice Key Terms	호스피스 주요 용어	Hospice_GPT	호스피스_GPT		또는 반응 생물학적 항신생물질로서 조절제 주사 주입
Hospice Key Terms	호스피스 주요 용어	Hospice_GPT	호스피스_GPT		또는 반응 생물학적 항신생물질로서 조절제 주입 주사
Hospice Key Terms	호스피스 주요 용어	Hospice_GPT	호스피스_GPT		또는 반응 생물학적 항신생물질로서 주사 조절제 주입
Hospice Key Terms	호스피스 주요 용어	Hospice_GPT	호스피스_GPT		또는 반응 생물학적 항신생물질로서 주사 주입 조절제
Hospice Key Terms	호스피스 주요 용어	Hospice_GPT	호스피스_GPT		또는 반응 생물학적 항신생물질로서 주입 조절제 주사
Hospice Key Terms	호스피스 주요 용어	Hospice_GPT	호스피스_GPT		또는 반응 생물학적 항신생물질로서 주입 주사 조절제
Hospice Key Terms	호스피스 주요 용어	Hospice_GPT	호스피스_GPT		또는 반응 생물학적 항암제로서 조절제 주사 주입
Hospice Key Terms	호스피스 주요 용어	Hospice_GPT	호스피스_GPT		또는 반응 생물학적 항암제로서 조절제 주입 주사
Hospice Key Terms	호스피스 주요 용어	Hospice_GPT	호스피스_GPT		또는 반응 생물학적 항암제로서 주사 조절제 주입
Hospice Key Terms	호스피스 주요 용어	Hospice_GPT	호스피스_GPT		또는 반응 생물학적 항암제로서 주사 주입 조절제
Hospice Key Terms	호스피스 주요 용어	Hospice_GPT	호스피스_GPT		또는 반응 생물학적 항암제로서 주입 조절제 주사
Hospice Key Terms	호스피스 주요 용어	Hospice_GPT	호스피스_GPT		또는 반응 생물학적 항암제로서 주입 주사 조절제
Hospice Key Terms	호스피스 주요 용어	Hospice_GPT	호스피스_GPT		또는 반응 조절제 생물학적 주사 주입 항신생물질로서
Hospice Key Terms	호스피스 주요 용어	Hospice_GPT	호스피스_GPT		또는 반응 조절제 생물학적 주사 주입 항암제로서
Hospice Key Terms	호스피스 주요 용어	Hospice_GPT	호스피스_GPT		또는 반응 조절제 생물학적 주사 항신생물질로서 주입
Hospice Key Terms	호스피스 주요 용어	Hospice_GPT	호스피스_GPT		또는 반응 조절제 생물학적 주사 항암제로서 주입
Hospice Key Terms	호스피스 주요 용어	Hospice_GPT	호스피스_GPT		또는 반응 조절제 생물학적 주입 주사 항신생물질로서
Hospice Key Terms	호스피스 주요 용어	Hospice_GPT	호스피스_GPT		또는 반응 조절제 생물학적 주입 주사 항암제로서
Hospice Key Terms	호스피스 주요 용어	Hospice_GPT	호스피스_GPT		또는 반응 조절제 생물학적 주입 항신생물질로서 주사
Hospice Key Terms	호스피스 주요 용어	Hospice_GPT	호스피스_GPT		또는 반응 조절제 생물학적 주입 항암제로서 주사
Hospice Key Terms	호스피스 주요 용어	Hospice_GPT	호스피스_GPT		또는 반응 조절제 생물학적 항신생물질로서 주사 주입
Hospice Key Terms	호스피스 주요 용어	Hospice_GPT	호스피스_GPT		또는 반응 조절제 생물학적 항신생물질로서 주입 주사
Hospice Key Terms	호스피스 주요 용어	Hospice_GPT	호스피스_GPT		또는 반응 조절제 생물학적 항암제로서 주사 주입
Hospice Key Terms	호스피스 주요 용어	Hospice_GPT	호스피스_GPT		또는 반응 조절제 생물학적 항암제로서 주입 주사
Hospice Key Terms	호스피스 주요 용어	Hospice_GPT	호스피스_GPT		또는 반응 조절제 주사 생물학적 주입 항신생물질로서
Hospice Key Terms	호스피스 주요 용어	Hospice_GPT	호스피스_GPT		또는 반응 조절제 주사 생물학적 주입 항암제로서
Hospice Key Terms	호스피스 주요 용어	Hospice_GPT	호스피스_GPT		또는 반응 조절제 주사 생물학적 항신생물질로서 주입
Hospice Key Terms	호스피스 주요 용어	Hospice_GPT	호스피스_GPT		또는 반응 조절제 주사 생물학적 항암제로서 주입
Hospice Key Terms	호스피스 주요 용어	Hospice_GPT	호스피스_GPT		또는 반응 조절제 주사 주입 생물학적 항신생물질로서
Hospice Key Terms	호스피스 주요 용어	Hospice_GPT	호스피스_GPT		또는 반응 조절제 주사 주입 생물학적 항암제로서
Hospice Key Terms	호스피스 주요 용어	Hospice_GPT	호스피스_GPT		또는 반응 조절제 주사 주입 항신생물질로서 생물학적
Hospice Key Terms	호스피스 주요 용어	Hospice_GPT	호스피스_GPT		또는 반응 조절제 주사 주입 항암제로서 생물학적
Hospice Key Terms	호스피스 주요 용어	Hospice_GPT	호스피스_GPT		또는 반응 조절제 주사 항신생물질로서 생물학적 주입
Hospice Key Terms	호스피스 주요 용어	Hospice_GPT	호스피스_GPT		또는 반응 조절제 주사 항신생물질로서 주입 생물학적
Hospice Key Terms	호스피스 주요 용어	Hospice_GPT	호스피스_GPT		또는 반응 조절제 주사 항암제로서 생물학적 주입
Hospice Key Terms	호스피스 주요 용어	Hospice_GPT	호스피스_GPT		또는 반응 조절제 주사 항암제로서 주입 생물학적
Hospice Key Terms	호스피스 주요 용어	Hospice_GPT	호스피스_GPT		또는 반응 조절제 주입 생물학적 주사 항신생물질로서
Hospice Key Terms	호스피스 주요 용어	Hospice_GPT	호스피스_GPT		또는 반응 조절제 주입 생물학적 주사 항암제로서
Hospice Key Terms	호스피스 주요 용어	Hospice_GPT	호스피스_GPT		또는 반응 조절제 주입 생물학적 항신생물질로서 주사
Hospice Key Terms	호스피스 주요 용어	Hospice_GPT	호스피스_GPT		또는 반응 조절제 주입 생물학적 항암제로서 주사
Hospice Key Terms	호스피스 주요 용어	Hospice_GPT	호스피스_GPT		또는 반응 조절제 주입 주사 생물학적 항신생물질로서
Hospice Key Terms	호스피스 주요 용어	Hospice_GPT	호스피스_GPT		또는 반응 조절제 주입 주사 생물학적 항암제로서
Hospice Key Terms	호스피스 주요 용어	Hospice_GPT	호스피스_GPT		또는 반응 조절제 주입 주사 항신생물질로서 생물학적
Hospice Key Terms	호스피스 주요 용어	Hospice_GPT	호스피스_GPT		또는 반응 조절제 주입 주사 항암제로서 생물학적
Hospice Key Terms	호스피스 주요 용어	Hospice_GPT	호스피스_GPT		또는 반응 조절제 주입 항신생물질로서 생물학적 주사
Hospice Key Terms	호스피스 주요 용어	Hospice_GPT	호스피스_GPT		또는 반응 조절제 주입 항신생물질로서 주사 생물학적
Hospice Key Terms	호스피스 주요 용어	Hospice_GPT	호스피스_GPT		또는 반응 조절제 주입 항암제로서 생물학적 주사
Hospice Key Terms	호스피스 주요 용어	Hospice_GPT	호스피스_GPT		또는 반응 조절제 주입 항암제로서 주사 생물학적
Hospice Key Terms	호스피스 주요 용어	Hospice_GPT	호스피스_GPT		또는 반응 조절제 항신생물질로서 생물학적 주사 주입
Hospice Key Terms	호스피스 주요 용어	Hospice_GPT	호스피스_GPT		또는 반응 조절제 항신생물질로서 생물학적 주입 주사
Hospice Key Terms	호스피스 주요 용어	Hospice_GPT	호스피스_GPT		또는 반응 조절제 항신생물질로서 주사 생물학적 주입
Hospice Key Terms	호스피스 주요 용어	Hospice_GPT	호스피스_GPT		또는 반응 조절제 항신생물질로서 주사 주입 생물학적
Hospice Key Terms	호스피스 주요 용어	Hospice_GPT	호스피스_GPT		또는 반응 조절제 항신생물질로서 주입 생물학적 주사
Hospice Key Terms	호스피스 주요 용어	Hospice_GPT	호스피스_GPT		또는 반응 조절제 항신생물질로서 주입 주사 생물학적
Hospice Key Terms	호스피스 주요 용어	Hospice_GPT	호스피스_GPT		또는 반응 조절제 항암제로서 생물학적 주사 주입
Hospice Key Terms	호스피스 주요 용어	Hospice_GPT	호스피스_GPT		또는 반응 조절제 항암제로서 생물학적 주입 주사
Hospice Key Terms	호스피스 주요 용어	Hospice_GPT	호스피스_GPT		또는 반응 조절제 항암제로서 주사 생물학적 주입
Hospice Key Terms	호스피스 주요 용어	Hospice_GPT	호스피스_GPT		또는 반응 조절제 항암제로서 주사 주입 생물학적
Hospice Key Terms	호스피스 주요 용어	Hospice_GPT	호스피스_GPT		또는 반응 조절제 항암제로서 주입 생물학적 주사
Hospice Key Terms	호스피스 주요 용어	Hospice_GPT	호스피스_GPT		또는 반응 조절제 항암제로서 주입 주사 생물학적
Hospice Key Terms	호스피스 주요 용어	Hospice_GPT	호스피스_GPT		또는 반응 주사 생물학적 조절제 주입 항신생물질로서
Hospice Key Terms	호스피스 주요 용어	Hospice_GPT	호스피스_GPT		또는 반응 주사 생물학적 조절제 주입 항암제로서
Hospice Key Terms	호스피스 주요 용어	Hospice_GPT	호스피스_GPT		또는 반응 주사 생물학적 조절제 항신생물질로서 주입
Hospice Key Terms	호스피스 주요 용어	Hospice_GPT	호스피스_GPT		또는 반응 주사 생물학적 조절제 항암제로서 주입
Hospice Key Terms	호스피스 주요 용어	Hospice_GPT	호스피스_GPT		또는 반응 주사 생물학적 주입 조절제 항신생물질로서
Hospice Key Terms	호스피스 주요 용어	Hospice_GPT	호스피스_GPT		또는 반응 주사 생물학적 주입 조절제 항암제로서
Hospice Key Terms	호스피스 주요 용어	Hospice_GPT	호스피스_GPT		또는 반응 주사 생물학적 주입 항신생물질로서 조절제
Hospice Key Terms	호스피스 주요 용어	Hospice_GPT	호스피스_GPT		또는 반응 주사 생물학적 주입 항암제로서 조절제
Hospice Key Terms	호스피스 주요 용어	Hospice_GPT	호스피스_GPT		또는 반응 주사 생물학적 항신생물질로서 조절제 주입
Hospice Key Terms	호스피스 주요 용어	Hospice_GPT	호스피스_GPT		또는 반응 주사 생물학적 항신생물질로서 주입 조절제
Hospice Key Terms	호스피스 주요 용어	Hospice_GPT	호스피스_GPT		또는 반응 주사 생물학적 항암제로서 조절제 주입
Hospice Key Terms	호스피스 주요 용어	Hospice_GPT	호스피스_GPT		또는 반응 주사 생물학적 항암제로서 주입 조절제
Hospice Key Terms	호스피스 주요 용어	Hospice_GPT	호스피스_GPT		또는 반응 주사 조절제 생물학적 주입 항신생물질로서
Hospice Key Terms	호스피스 주요 용어	Hospice_GPT	호스피스_GPT		또는 반응 주사 조절제 생물학적 주입 항암제로서
Hospice Key Terms	호스피스 주요 용어	Hospice_GPT	호스피스_GPT		또는 반응 주사 조절제 생물학적 항신생물질로서 주입
Hospice Key Terms	호스피스 주요 용어	Hospice_GPT	호스피스_GPT		또는 반응 주사 조절제 생물학적 항암제로서 주입
Hospice Key Terms	호스피스 주요 용어	Hospice_GPT	호스피스_GPT		또는 반응 주사 조절제 주입 생물학적 항신생물질로서
Hospice Key Terms	호스피스 주요 용어	Hospice_GPT	호스피스_GPT		또는 반응 주사 조절제 주입 생물학적 항암제로서
Hospice Key Terms	호스피스 주요 용어	Hospice_GPT	호스피스_GPT		또는 반응 주사 조절제 주입 항신생물질로서 생물학적
Hospice Key Terms	호스피스 주요 용어	Hospice_GPT	호스피스_GPT		또는 반응 주사 조절제 주입 항암제로서 생물학적
Hospice Key Terms	호스피스 주요 용어	Hospice_GPT	호스피스_GPT		또는 반응 주사 조절제 항신생물질로서 생물학적 주입
Hospice Key Terms	호스피스 주요 용어	Hospice_GPT	호스피스_GPT		또는 반응 주사 조절제 항신생물질로서 주입 생물학적
Hospice Key Terms	호스피스 주요 용어	Hospice_GPT	호스피스_GPT		또는 반응 주사 조절제 항암제로서 생물학적 주입
Hospice Key Terms	호스피스 주요 용어	Hospice_GPT	호스피스_GPT		또는 반응 주사 조절제 항암제로서 주입 생물학적
Hospice Key Terms	호스피스 주요 용어	Hospice_GPT	호스피스_GPT		또는 반응 주사 주입 생물학적 조절제 항신생물질로서
Hospice Key Terms	호스피스 주요 용어	Hospice_GPT	호스피스_GPT		또는 반응 주사 주입 생물학적 조절제 항암제로서
Hospice Key Terms	호스피스 주요 용어	Hospice_GPT	호스피스_GPT		또는 반응 주사 주입 생물학적 항신생물질로서 조절제
Hospice Key Terms	호스피스 주요 용어	Hospice_GPT	호스피스_GPT		또는 반응 주사 주입 생물학적 항암제로서 조절제
Hospice Key Terms	호스피스 주요 용어	Hospice_GPT	호스피스_GPT		또는 반응 주사 주입 조절제 생물학적 항신생물질로서
Hospice Key Terms	호스피스 주요 용어	Hospice_GPT	호스피스_GPT		또는 반응 주사 주입 조절제 생물학적 항암제로서
Hospice Key Terms	호스피스 주요 용어	Hospice_GPT	호스피스_GPT		또는 반응 주사 주입 조절제 항신생물질로서 생물학적
Hospice Key Terms	호스피스 주요 용어	Hospice_GPT	호스피스_GPT		또는 반응 주사 주입 조절제 항암제로서 생물학적
Hospice Key Terms	호스피스 주요 용어	Hospice_GPT	호스피스_GPT		또는 반응 주사 주입 항신생물질로서 생물학적 조절제
Hospice Key Terms	호스피스 주요 용어	Hospice_GPT	호스피스_GPT		또는 반응 주사 주입 항신생물질로서 조절제 생물학적
Hospice Key Terms	호스피스 주요 용어	Hospice_GPT	호스피스_GPT		또는 반응 주사 주입 항암제로서 생물학적 조절제
Hospice Key Terms	호스피스 주요 용어	Hospice_GPT	호스피스_GPT		또는 반응 주사 주입 항암제로서 조절제 생물학적
Hospice Key Terms	호스피스 주요 용어	Hospice_GPT	호스피스_GPT		또는 반응 주사 항신생물질로서 생물학적 조절제 주입
Hospice Key Terms	호스피스 주요 용어	Hospice_GPT	호스피스_GPT		또는 반응 주사 항신생물질로서 생물학적 주입 조절제
Hospice Key Terms	호스피스 주요 용어	Hospice_GPT	호스피스_GPT		또는 반응 주사 항신생물질로서 조절제 생물학적 주입
Hospice Key Terms	호스피스 주요 용어	Hospice_GPT	호스피스_GPT		또는 반응 주사 항신생물질로서 조절제 주입 생물학적
Hospice Key Terms	호스피스 주요 용어	Hospice_GPT	호스피스_GPT		또는 반응 주사 항신생물질로서 주입 생물학적 조절제
Hospice Key Terms	호스피스 주요 용어	Hospice_GPT	호스피스_GPT		또는 반응 주사 항신생물질로서 주입 조절제 생물학적
Hospice Key Terms	호스피스 주요 용어	Hospice_GPT	호스피스_GPT		또는 반응 주사 항암제로서 생물학적 조절제 주입
Hospice Key Terms	호스피스 주요 용어	Hospice_GPT	호스피스_GPT		또는 반응 주사 항암제로서 생물학적 주입 조절제
Hospice Key Terms	호스피스 주요 용어	Hospice_GPT	호스피스_GPT		또는 반응 주사 항암제로서 조절제 생물학적 주입
Hospice Key Terms	호스피스 주요 용어	Hospice_GPT	호스피스_GPT		또는 반응 주사 항암제로서 조절제 주입 생물학적
Hospice Key Terms	호스피스 주요 용어	Hospice_GPT	호스피스_GPT		또는 반응 주사 항암제로서 주입 생물학적 조절제
Hospice Key Terms	호스피스 주요 용어	Hospice_GPT	호스피스_GPT		또는 반응 주사 항암제로서 주입 조절제 생물학적
Hospice Key Terms	호스피스 주요 용어	Hospice_GPT	호스피스_GPT		또는 반응 주입 생물학적 조절제 주사 항신생물질로서
Hospice Key Terms	호스피스 주요 용어	Hospice_GPT	호스피스_GPT		또는 반응 주입 생물학적 조절제 주사 항암제로서
Hospice Key Terms	호스피스 주요 용어	Hospice_GPT	호스피스_GPT		또는 반응 주입 생물학적 조절제 항신생물질로서 주사
Hospice Key Terms	호스피스 주요 용어	Hospice_GPT	호스피스_GPT		또는 반응 주입 생물학적 조절제 항암제로서 주사
Hospice Key Terms	호스피스 주요 용어	Hospice_GPT	호스피스_GPT		또는 반응 주입 생물학적 주사 조절제 항신생물질로서
Hospice Key Terms	호스피스 주요 용어	Hospice_GPT	호스피스_GPT		또는 반응 주입 생물학적 주사 조절제 항암제로서
Hospice Key Terms	호스피스 주요 용어	Hospice_GPT	호스피스_GPT		또는 반응 주입 생물학적 주사 항신생물질로서 조절제
Hospice Key Terms	호스피스 주요 용어	Hospice_GPT	호스피스_GPT		또는 반응 주입 생물학적 주사 항암제로서 조절제
Hospice Key Terms	호스피스 주요 용어	Hospice_GPT	호스피스_GPT		또는 반응 주입 생물학적 항신생물질로서 조절제 주사
Hospice Key Terms	호스피스 주요 용어	Hospice_GPT	호스피스_GPT		또는 반응 주입 생물학적 항신생물질로서 주사 조절제
Hospice Key Terms	호스피스 주요 용어	Hospice_GPT	호스피스_GPT		또는 반응 주입 생물학적 항암제로서 조절제 주사
Hospice Key Terms	호스피스 주요 용어	Hospice_GPT	호스피스_GPT		또는 반응 주입 생물학적 항암제로서 주사 조절제
Hospice Key Terms	호스피스 주요 용어	Hospice_GPT	호스피스_GPT		또는 반응 주입 조절제 생물학적 주사 항신생물질로서
Hospice Key Terms	호스피스 주요 용어	Hospice_GPT	호스피스_GPT		또는 반응 주입 조절제 생물학적 주사 항암제로서
Hospice Key Terms	호스피스 주요 용어	Hospice_GPT	호스피스_GPT		또는 반응 주입 조절제 생물학적 항신생물질로서 주사
Hospice Key Terms	호스피스 주요 용어	Hospice_GPT	호스피스_GPT		또는 반응 주입 조절제 생물학적 항암제로서 주사
Hospice Key Terms	호스피스 주요 용어	Hospice_GPT	호스피스_GPT		또는 반응 주입 조절제 주사 생물학적 항신생물질로서
Hospice Key Terms	호스피스 주요 용어	Hospice_GPT	호스피스_GPT		또는 반응 주입 조절제 주사 생물학적 항암제로서
Hospice Key Terms	호스피스 주요 용어	Hospice_GPT	호스피스_GPT		또는 반응 주입 조절제 주사 항신생물질로서 생물학적
Hospice Key Terms	호스피스 주요 용어	Hospice_GPT	호스피스_GPT		또는 반응 주입 조절제 주사 항암제로서 생물학적
Hospice Key Terms	호스피스 주요 용어	Hospice_GPT	호스피스_GPT		또는 반응 주입 조절제 항신생물질로서 생물학적 주사
Hospice Key Terms	호스피스 주요 용어	Hospice_GPT	호스피스_GPT		또는 반응 주입 조절제 항신생물질로서 주사 생물학적
Hospice Key Terms	호스피스 주요 용어	Hospice_GPT	호스피스_GPT		또는 반응 주입 조절제 항암제로서 생물학적 주사
Hospice Key Terms	호스피스 주요 용어	Hospice_GPT	호스피스_GPT		또는 반응 주입 조절제 항암제로서 주사 생물학적
Hospice Key Terms	호스피스 주요 용어	Hospice_GPT	호스피스_GPT		또는 반응 주입 주사 생물학적 조절제 항신생물질로서
Hospice Key Terms	호스피스 주요 용어	Hospice_GPT	호스피스_GPT		또는 반응 주입 주사 생물학적 조절제 항암제로서
Hospice Key Terms	호스피스 주요 용어	Hospice_GPT	호스피스_GPT		또는 반응 주입 주사 생물학적 항신생물질로서 조절제
Hospice Key Terms	호스피스 주요 용어	Hospice_GPT	호스피스_GPT		또는 반응 주입 주사 생물학적 항암제로서 조절제
Hospice Key Terms	호스피스 주요 용어	Hospice_GPT	호스피스_GPT		또는 반응 주입 주사 조절제 생물학적 항신생물질로서
Hospice Key Terms	호스피스 주요 용어	Hospice_GPT	호스피스_GPT		또는 반응 주입 주사 조절제 생물학적 항암제로서
Hospice Key Terms	호스피스 주요 용어	Hospice_GPT	호스피스_GPT		또는 반응 주입 주사 조절제 항신생물질로서 생물학적
Hospice Key Terms	호스피스 주요 용어	Hospice_GPT	호스피스_GPT		또는 반응 주입 주사 조절제 항암제로서 생물학적
Hospice Key Terms	호스피스 주요 용어	Hospice_GPT	호스피스_GPT		또는 반응 주입 주사 항신생물질로서 생물학적 조절제
Hospice Key Terms	호스피스 주요 용어	Hospice_GPT	호스피스_GPT		또는 반응 주입 주사 항신생물질로서 조절제 생물학적
Hospice Key Terms	호스피스 주요 용어	Hospice_GPT	호스피스_GPT		또는 반응 주입 주사 항암제로서 생물학적 조절제
Hospice Key Terms	호스피스 주요 용어	Hospice_GPT	호스피스_GPT		또는 반응 주입 주사 항암제로서 조절제 생물학적
Hospice Key Terms	호스피스 주요 용어	Hospice_GPT	호스피스_GPT		또는 반응 주입 항신생물질로서 생물학적 조절제 주사
Hospice Key Terms	호스피스 주요 용어	Hospice_GPT	호스피스_GPT		또는 반응 주입 항신생물질로서 생물학적 주사 조절제
Hospice Key Terms	호스피스 주요 용어	Hospice_GPT	호스피스_GPT		또는 반응 주입 항신생물질로서 조절제 생물학적 주사
Hospice Key Terms	호스피스 주요 용어	Hospice_GPT	호스피스_GPT		또는 반응 주입 항신생물질로서 조절제 주사 생물학적
Hospice Key Terms	호스피스 주요 용어	Hospice_GPT	호스피스_GPT		또는 반응 주입 항신생물질로서 주사 생물학적 조절제
Hospice Key Terms	호스피스 주요 용어	Hospice_GPT	호스피스_GPT		또는 반응 주입 항신생물질로서 주사 조절제 생물학적
Hospice Key Terms	호스피스 주요 용어	Hospice_GPT	호스피스_GPT		또는 반응 주입 항암제로서 생물학적 조절제 주사
Hospice Key Terms	호스피스 주요 용어	Hospice_GPT	호스피스_GPT		또는 반응 주입 항암제로서 생물학적 주사 조절제
Hospice Key Terms	호스피스 주요 용어	Hospice_GPT	호스피스_GPT		또는 반응 주입 항암제로서 조절제 생물학적 주사
Hospice Key Terms	호스피스 주요 용어	Hospice_GPT	호스피스_GPT		또는 반응 주입 항암제로서 조절제 주사 생물학적
Hospice Key Terms	호스피스 주요 용어	Hospice_GPT	호스피스_GPT		또는 반응 주입 항암제로서 주사 생물학적 조절제
Hospice Key Terms	호스피스 주요 용어	Hospice_GPT	호스피스_GPT		또는 반응 주입 항암제로서 주사 조절제 생물학적
Hospice Key Terms	호스피스 주요 용어	Hospice_GPT	호스피스_GPT		또는 반응 항신생물질로서 생물학적 조절제 주사 주입
Hospice Key Terms	호스피스 주요 용어	Hospice_GPT	호스피스_GPT		또는 반응 항신생물질로서 생물학적 조절제 주입 주사
Hospice Key Terms	호스피스 주요 용어	Hospice_GPT	호스피스_GPT		또는 반응 항신생물질로서 생물학적 주사 조절제 주입
Hospice Key Terms	호스피스 주요 용어	Hospice_GPT	호스피스_GPT		또는 반응 항신생물질로서 생물학적 주사 주입 조절제
Hospice Key Terms	호스피스 주요 용어	Hospice_GPT	호스피스_GPT		또는 반응 항신생물질로서 생물학적 주입 조절제 주사
Hospice Key Terms	호스피스 주요 용어	Hospice_GPT	호스피스_GPT		또는 반응 항신생물질로서 생물학적 주입 주사 조절제
Hospice Key Terms	호스피스 주요 용어	Hospice_GPT	호스피스_GPT		또는 반응 항신생물질로서 조절제 생물학적 주사 주입
Hospice Key Terms	호스피스 주요 용어	Hospice_GPT	호스피스_GPT		또는 반응 항신생물질로서 조절제 생물학적 주입 주사
Hospice Key Terms	호스피스 주요 용어	Hospice_GPT	호스피스_GPT		또는 반응 항신생물질로서 조절제 주사 생물학적 주입
Hospice Key Terms	호스피스 주요 용어	Hospice_GPT	호스피스_GPT		또는 반응 항신생물질로서 조절제 주사 주입 생물학적
Hospice Key Terms	호스피스 주요 용어	Hospice_GPT	호스피스_GPT		또는 반응 항신생물질로서 조절제 주입 생물학적 주사
Hospice Key Terms	호스피스 주요 용어	Hospice_GPT	호스피스_GPT		또는 반응 항신생물질로서 조절제 주입 주사 생물학적
Hospice Key Terms	호스피스 주요 용어	Hospice_GPT	호스피스_GPT		또는 반응 항신생물질로서 주사 생물학적 조절제 주입
Hospice Key Terms	호스피스 주요 용어	Hospice_GPT	호스피스_GPT		또는 반응 항신생물질로서 주사 생물학적 주입 조절제
Hospice Key Terms	호스피스 주요 용어	Hospice_GPT	호스피스_GPT		또는 반응 항신생물질로서 주사 조절제 생물학적 주입
Hospice Key Terms	호스피스 주요 용어	Hospice_GPT	호스피스_GPT		또는 반응 항신생물질로서 주사 조절제 주입 생물학적
Hospice Key Terms	호스피스 주요 용어	Hospice_GPT	호스피스_GPT		또는 반응 항신생물질로서 주사 주입 생물학적 조절제
Hospice Key Terms	호스피스 주요 용어	Hospice_GPT	호스피스_GPT		또는 반응 항신생물질로서 주사 주입 조절제 생물학적
Hospice Key Terms	호스피스 주요 용어	Hospice_GPT	호스피스_GPT		또는 반응 항신생물질로서 주입 생물학적 조절제 주사
Hospice Key Terms	호스피스 주요 용어	Hospice_GPT	호스피스_GPT		또는 반응 항신생물질로서 주입 생물학적 주사 조절제
Hospice Key Terms	호스피스 주요 용어	Hospice_GPT	호스피스_GPT		또는 반응 항신생물질로서 주입 조절제 생물학적 주사
Hospice Key Terms	호스피스 주요 용어	Hospice_GPT	호스피스_GPT		또는 반응 항신생물질로서 주입 조절제 주사 생물학적
Hospice Key Terms	호스피스 주요 용어	Hospice_GPT	호스피스_GPT		또는 반응 항신생물질로서 주입 주사 생물학적 조절제
Hospice Key Terms	호스피스 주요 용어	Hospice_GPT	호스피스_GPT		또는 반응 항신생물질로서 주입 주사 조절제 생물학적
Hospice Key Terms	호스피스 주요 용어	Hospice_GPT	호스피스_GPT		또는 반응 항암제로서 생물학적 조절제 주사 주입
Hospice Key Terms	호스피스 주요 용어	Hospice_GPT	호스피스_GPT		또는 반응 항암제로서 생물학적 조절제 주입 주사
Hospice Key Terms	호스피스 주요 용어	Hospice_GPT	호스피스_GPT		또는 반응 항암제로서 생물학적 주사 조절제 주입
Hospice Key Terms	호스피스 주요 용어	Hospice_GPT	호스피스_GPT		또는 반응 항암제로서 생물학적 주사 주입 조절제
Hospice Key Terms	호스피스 주요 용어	Hospice_GPT	호스피스_GPT		또는 반응 항암제로서 생물학적 주입 조절제 주사
Hospice Key Terms	호스피스 주요 용어	Hospice_GPT	호스피스_GPT		또는 반응 항암제로서 생물학적 주입 주사 조절제
Hospice Key Terms	호스피스 주요 용어	Hospice_GPT	호스피스_GPT		또는 반응 항암제로서 조절제 생물학적 주사 주입
Hospice Key Terms	호스피스 주요 용어	Hospice_GPT	호스피스_GPT		또는 반응 항암제로서 조절제 생물학적 주입 주사
Hospice Key Terms	호스피스 주요 용어	Hospice_GPT	호스피스_GPT		또는 반응 항암제로서 조절제 주사 생물학적 주입
Hospice Key Terms	호스피스 주요 용어	Hospice_GPT	호스피스_GPT		또는 반응 항암제로서 조절제 주사 주입 생물학적
Hospice Key Terms	호스피스 주요 용어	Hospice_GPT	호스피스_GPT		또는 반응 항암제로서 조절제 주입 생물학적 주사
Hospice Key Terms	호스피스 주요 용어	Hospice_GPT	호스피스_GPT		또는 반응 항암제로서 조절제 주입 주사 생물학적
Hospice Key Terms	호스피스 주요 용어	Hospice_GPT	호스피스_GPT		또는 반응 항암제로서 주사 생물학적 조절제 주입
Hospice Key Terms	호스피스 주요 용어	Hospice_GPT	호스피스_GPT		또는 반응 항암제로서 주사 생물학적 주입 조절제
Hospice Key Terms	호스피스 주요 용어	Hospice_GPT	호스피스_GPT		또는 반응 항암제로서 주사 조절제 생물학적 주입
Hospice Key Terms	호스피스 주요 용어	Hospice_GPT	호스피스_GPT		또는 반응 항암제로서 주사 조절제 주입 생물학적
Hospice Key Terms	호스피스 주요 용어	Hospice_GPT	호스피스_GPT		또는 반응 항암제로서 주사 주입 생물학적 조절제
Hospice Key Terms	호스피스 주요 용어	Hospice_GPT	호스피스_GPT		또는 반응 항암제로서 주사 주입 조절제 생물학적
Hospice Key Terms	호스피스 주요 용어	Hospice_GPT	호스피스_GPT		또는 반응 항암제로서 주입 생물학적 조절제 주사
Hospice Key Terms	호스피스 주요 용어	Hospice_GPT	호스피스_GPT		또는 반응 항암제로서 주입 생물학적 주사 조절제
Hospice Key Terms	호스피스 주요 용어	Hospice_GPT	호스피스_GPT		또는 반응 항암제로서 주입 조절제 생물학적 주사
Hospice Key Terms	호스피스 주요 용어	Hospice_GPT	호스피스_GPT		또는 반응 항암제로서 주입 조절제 주사 생물학적
Hospice Key Terms	호스피스 주요 용어	Hospice_GPT	호스피스_GPT		또는 반응 항암제로서 주입 주사 생물학적 조절제
Hospice Key Terms	호스피스 주요 용어	Hospice_GPT	호스피스_GPT		또는 반응 항암제로서 주입 주사 조절제 생물학적
Hospice Key Terms	호스피스 주요 용어	Hospice_GPT	호스피스_GPT		또는 생물학적 반응 조절제 주사 주입 항신생물질로서
Hospice Key Terms	호스피스 주요 용어	Hospice_GPT	호스피스_GPT		또는 생물학적 반응 조절제 주사 주입 항암제로서
Hospice Key Terms	호스피스 주요 용어	Hospice_GPT	호스피스_GPT		또는 생물학적 반응 조절제 주사 항신생물질로서 주입
Hospice Key Terms	호스피스 주요 용어	Hospice_GPT	호스피스_GPT		또는 생물학적 반응 조절제 주사 항암제로서 주입
Hospice Key Terms	호스피스 주요 용어	Hospice_GPT	호스피스_GPT		또는 생물학적 반응 조절제 주입 주사 항신생물질로서
Hospice Key Terms	호스피스 주요 용어	Hospice_GPT	호스피스_GPT		또는 생물학적 반응 조절제 주입 주사 항암제로서
Hospice Key Terms	호스피스 주요 용어	Hospice_GPT	호스피스_GPT		또는 생물학적 반응 조절제 주입 항신생물질로서 주사
Hospice Key Terms	호스피스 주요 용어	Hospice_GPT	호스피스_GPT		또는 생물학적 반응 조절제 주입 항암제로서 주사
Hospice Key Terms	호스피스 주요 용어	Hospice_GPT	호스피스_GPT		또는 생물학적 반응 조절제 항신생물질로서 주사 주입
Hospice Key Terms	호스피스 주요 용어	Hospice_GPT	호스피스_GPT		또는 생물학적 반응 조절제 항신생물질로서 주입 주사
Hospice Key Terms	호스피스 주요 용어	Hospice_GPT	호스피스_GPT		또는 생물학적 반응 조절제 항암제로서 주사 주입
Hospice Key Terms	호스피스 주요 용어	Hospice_GPT	호스피스_GPT		또는 생물학적 반응 조절제 항암제로서 주입 주사
Hospice Key Terms	호스피스 주요 용어	Hospice_GPT	호스피스_GPT		또는 생물학적 반응 주사 조절제 주입 항신생물질로서
Hospice Key Terms	호스피스 주요 용어	Hospice_GPT	호스피스_GPT		또는 생물학적 반응 주사 조절제 주입 항암제로서
Hospice Key Terms	호스피스 주요 용어	Hospice_GPT	호스피스_GPT		또는 생물학적 반응 주사 조절제 항신생물질로서 주입
Hospice Key Terms	호스피스 주요 용어	Hospice_GPT	호스피스_GPT		또는 생물학적 반응 주사 조절제 항암제로서 주입
Hospice Key Terms	호스피스 주요 용어	Hospice_GPT	호스피스_GPT		또는 생물학적 반응 주사 주입 조절제 항신생물질로서
Hospice Key Terms	호스피스 주요 용어	Hospice_GPT	호스피스_GPT		또는 생물학적 반응 주사 주입 조절제 항암제로서
Hospice Key Terms	호스피스 주요 용어	Hospice_GPT	호스피스_GPT		또는 생물학적 반응 주사 주입 항신생물질로서 조절제
Hospice Key Terms	호스피스 주요 용어	Hospice_GPT	호스피스_GPT		또는 생물학적 반응 주사 주입 항암제로서 조절제
Hospice Key Terms	호스피스 주요 용어	Hospice_GPT	호스피스_GPT		또는 생물학적 반응 주사 항신생물질로서 조절제 주입
Hospice Key Terms	호스피스 주요 용어	Hospice_GPT	호스피스_GPT		또는 생물학적 반응 주사 항신생물질로서 주입 조절제
Hospice Key Terms	호스피스 주요 용어	Hospice_GPT	호스피스_GPT		또는 생물학적 반응 주사 항암제로서 조절제 주입
Hospice Key Terms	호스피스 주요 용어	Hospice_GPT	호스피스_GPT		또는 생물학적 반응 주사 항암제로서 주입 조절제
Hospice Key Terms	호스피스 주요 용어	Hospice_GPT	호스피스_GPT		또는 생물학적 반응 주입 조절제 주사 항신생물질로서
Hospice Key Terms	호스피스 주요 용어	Hospice_GPT	호스피스_GPT		또는 생물학적 반응 주입 조절제 주사 항암제로서
Hospice Key Terms	호스피스 주요 용어	Hospice_GPT	호스피스_GPT		또는 생물학적 반응 주입 조절제 항신생물질로서 주사
Hospice Key Terms	호스피스 주요 용어	Hospice_GPT	호스피스_GPT		또는 생물학적 반응 주입 조절제 항암제로서 주사
Hospice Key Terms	호스피스 주요 용어	Hospice_GPT	호스피스_GPT		또는 생물학적 반응 주입 주사 조절제 항신생물질로서
Hospice Key Terms	호스피스 주요 용어	Hospice_GPT	호스피스_GPT		또는 생물학적 반응 주입 주사 조절제 항암제로서
Hospice Key Terms	호스피스 주요 용어	Hospice_GPT	호스피스_GPT		또는 생물학적 반응 주입 주사 항신생물질로서 조절제
Hospice Key Terms	호스피스 주요 용어	Hospice_GPT	호스피스_GPT		또는 생물학적 반응 주입 주사 항암제로서 조절제
Hospice Key Terms	호스피스 주요 용어	Hospice_GPT	호스피스_GPT		또는 생물학적 반응 주입 항신생물질로서 조절제 주사
Hospice Key Terms	호스피스 주요 용어	Hospice_GPT	호스피스_GPT		또는 생물학적 반응 주입 항신생물질로서 주사 조절제
Hospice Key Terms	호스피스 주요 용어	Hospice_GPT	호스피스_GPT		또는 생물학적 반응 주입 항암제로서 조절제 주사
Hospice Key Terms	호스피스 주요 용어	Hospice_GPT	호스피스_GPT		또는 생물학적 반응 주입 항암제로서 주사 조절제
Hospice Key Terms	호스피스 주요 용어	Hospice_GPT	호스피스_GPT		또는 생물학적 반응 항신생물질로서 조절제 주사 주입
Hospice Key Terms	호스피스 주요 용어	Hospice_GPT	호스피스_GPT		또는 생물학적 반응 항신생물질로서 조절제 주입 주사
Hospice Key Terms	호스피스 주요 용어	Hospice_GPT	호스피스_GPT		또는 생물학적 반응 항신생물질로서 주사 조절제 주입
Hospice Key Terms	호스피스 주요 용어	Hospice_GPT	호스피스_GPT		또는 생물학적 반응 항신생물질로서 주사 주입 조절제
Hospice Key Terms	호스피스 주요 용어	Hospice_GPT	호스피스_GPT		또는 생물학적 반응 항신생물질로서 주입 조절제 주사
Hospice Key Terms	호스피스 주요 용어	Hospice_GPT	호스피스_GPT		또는 생물학적 반응 항신생물질로서 주입 주사 조절제
Hospice Key Terms	호스피스 주요 용어	Hospice_GPT	호스피스_GPT		또는 생물학적 반응 항암제로서 조절제 주사 주입
Hospice Key Terms	호스피스 주요 용어	Hospice_GPT	호스피스_GPT		또는 생물학적 반응 항암제로서 조절제 주입 주사
Hospice Key Terms	호스피스 주요 용어	Hospice_GPT	호스피스_GPT		또는 생물학적 반응 항암제로서 주사 조절제 주입
Hospice Key Terms	호스피스 주요 용어	Hospice_GPT	호스피스_GPT		또는 생물학적 반응 항암제로서 주사 주입 조절제
Hospice Key Terms	호스피스 주요 용어	Hospice_GPT	호스피스_GPT		또는 생물학적 반응 항암제로서 주입 조절제 주사
Hospice Key Terms	호스피스 주요 용어	Hospice_GPT	호스피스_GPT		또는 생물학적 반응 항암제로서 주입 주사 조절제
Hospice Key Terms	호스피스 주요 용어	Hospice_GPT	호스피스_GPT		또는 생물학적 조절제 반응 주사 주입 항신생물질로서
Hospice Key Terms	호스피스 주요 용어	Hospice_GPT	호스피스_GPT		또는 생물학적 조절제 반응 주사 주입 항암제로서
Hospice Key Terms	호스피스 주요 용어	Hospice_GPT	호스피스_GPT		또는 생물학적 조절제 반응 주사 항신생물질로서 주입
Hospice Key Terms	호스피스 주요 용어	Hospice_GPT	호스피스_GPT		또는 생물학적 조절제 반응 주사 항암제로서 주입
Hospice Key Terms	호스피스 주요 용어	Hospice_GPT	호스피스_GPT		또는 생물학적 조절제 반응 주입 주사 항신생물질로서
Hospice Key Terms	호스피스 주요 용어	Hospice_GPT	호스피스_GPT		또는 생물학적 조절제 반응 주입 주사 항암제로서
Hospice Key Terms	호스피스 주요 용어	Hospice_GPT	호스피스_GPT		또는 생물학적 조절제 반응 주입 항신생물질로서 주사
Hospice Key Terms	호스피스 주요 용어	Hospice_GPT	호스피스_GPT		또는 생물학적 조절제 반응 주입 항암제로서 주사
Hospice Key Terms	호스피스 주요 용어	Hospice_GPT	호스피스_GPT		또는 생물학적 조절제 반응 항신생물질로서 주사 주입
Hospice Key Terms	호스피스 주요 용어	Hospice_GPT	호스피스_GPT		또는 생물학적 조절제 반응 항신생물질로서 주입 주사
Hospice Key Terms	호스피스 주요 용어	Hospice_GPT	호스피스_GPT		또는 생물학적 조절제 반응 항암제로서 주사 주입
Hospice Key Terms	호스피스 주요 용어	Hospice_GPT	호스피스_GPT		또는 생물학적 조절제 반응 항암제로서 주입 주사
Hospice Key Terms	호스피스 주요 용어	Hospice_GPT	호스피스_GPT		또는 생물학적 조절제 주사 반응 주입 항신생물질로서
Hospice Key Terms	호스피스 주요 용어	Hospice_GPT	호스피스_GPT		또는 생물학적 조절제 주사 반응 주입 항암제로서
Hospice Key Terms	호스피스 주요 용어	Hospice_GPT	호스피스_GPT		또는 생물학적 조절제 주사 반응 항신생물질로서 주입
Hospice Key Terms	호스피스 주요 용어	Hospice_GPT	호스피스_GPT		또는 생물학적 조절제 주사 반응 항암제로서 주입
Hospice Key Terms	호스피스 주요 용어	Hospice_GPT	호스피스_GPT		또는 생물학적 조절제 주사 주입 반응 항신생물질로서
Hospice Key Terms	호스피스 주요 용어	Hospice_GPT	호스피스_GPT		또는 생물학적 조절제 주사 주입 반응 항암제로서
Hospice Key Terms	호스피스 주요 용어	Hospice_GPT	호스피스_GPT		또는 생물학적 조절제 주사 주입 항신생물질로서 반응
Hospice Key Terms	호스피스 주요 용어	Hospice_GPT	호스피스_GPT		또는 생물학적 조절제 주사 주입 항암제로서 반응
Hospice Key Terms	호스피스 주요 용어	Hospice_GPT	호스피스_GPT		또는 생물학적 조절제 주사 항신생물질로서 반응 주입
Hospice Key Terms	호스피스 주요 용어	Hospice_GPT	호스피스_GPT		또는 생물학적 조절제 주사 항신생물질로서 주입 반응
Hospice Key Terms	호스피스 주요 용어	Hospice_GPT	호스피스_GPT		또는 생물학적 조절제 주사 항암제로서 반응 주입
Hospice Key Terms	호스피스 주요 용어	Hospice_GPT	호스피스_GPT		또는 생물학적 조절제 주사 항암제로서 주입 반응
Hospice Key Terms	호스피스 주요 용어	Hospice_GPT	호스피스_GPT		또는 생물학적 조절제 주입 반응 주사 항신생물질로서
Hospice Key Terms	호스피스 주요 용어	Hospice_GPT	호스피스_GPT		또는 생물학적 조절제 주입 반응 주사 항암제로서
Hospice Key Terms	호스피스 주요 용어	Hospice_GPT	호스피스_GPT		또는 생물학적 조절제 주입 반응 항신생물질로서 주사
Hospice Key Terms	호스피스 주요 용어	Hospice_GPT	호스피스_GPT		또는 생물학적 조절제 주입 반응 항암제로서 주사
Hospice Key Terms	호스피스 주요 용어	Hospice_GPT	호스피스_GPT		또는 생물학적 조절제 주입 주사 반응 항신생물질로서
Hospice Key Terms	호스피스 주요 용어	Hospice_GPT	호스피스_GPT		또는 생물학적 조절제 주입 주사 반응 항암제로서
Hospice Key Terms	호스피스 주요 용어	Hospice_GPT	호스피스_GPT		또는 생물학적 조절제 주입 주사 항신생물질로서 반응
Hospice Key Terms	호스피스 주요 용어	Hospice_GPT	호스피스_GPT		또는 생물학적 조절제 주입 주사 항암제로서 반응
Hospice Key Terms	호스피스 주요 용어	Hospice_GPT	호스피스_GPT		또는 생물학적 조절제 주입 항신생물질로서 반응 주사
Hospice Key Terms	호스피스 주요 용어	Hospice_GPT	호스피스_GPT		또는 생물학적 조절제 주입 항신생물질로서 주사 반응
Hospice Key Terms	호스피스 주요 용어	Hospice_GPT	호스피스_GPT		또는 생물학적 조절제 주입 항암제로서 반응 주사
Hospice Key Terms	호스피스 주요 용어	Hospice_GPT	호스피스_GPT		또는 생물학적 조절제 주입 항암제로서 주사 반응
Hospice Key Terms	호스피스 주요 용어	Hospice_GPT	호스피스_GPT		또는 생물학적 조절제 항신생물질로서 반응 주사 주입
Hospice Key Terms	호스피스 주요 용어	Hospice_GPT	호스피스_GPT		또는 생물학적 조절제 항신생물질로서 반응 주입 주사
Hospice Key Terms	호스피스 주요 용어	Hospice_GPT	호스피스_GPT		또는 생물학적 조절제 항신생물질로서 주사 반응 주입
Hospice Key Terms	호스피스 주요 용어	Hospice_GPT	호스피스_GPT		또는 생물학적 조절제 항신생물질로서 주사 주입 반응
Hospice Key Terms	호스피스 주요 용어	Hospice_GPT	호스피스_GPT		또는 생물학적 조절제 항신생물질로서 주입 반응 주사
Hospice Key Terms	호스피스 주요 용어	Hospice_GPT	호스피스_GPT		또는 생물학적 조절제 항신생물질로서 주입 주사 반응
Hospice Key Terms	호스피스 주요 용어	Hospice_GPT	호스피스_GPT		또는 생물학적 조절제 항암제로서 반응 주사 주입
Hospice Key Terms	호스피스 주요 용어	Hospice_GPT	호스피스_GPT		또는 생물학적 조절제 항암제로서 반응 주입 주사
Hospice Key Terms	호스피스 주요 용어	Hospice_GPT	호스피스_GPT		또는 생물학적 조절제 항암제로서 주사 반응 주입
Hospice Key Terms	호스피스 주요 용어	Hospice_GPT	호스피스_GPT		또는 생물학적 조절제 항암제로서 주사 주입 반응
Hospice Key Terms	호스피스 주요 용어	Hospice_GPT	호스피스_GPT		또는 생물학적 조절제 항암제로서 주입 반응 주사
Hospice Key Terms	호스피스 주요 용어	Hospice_GPT	호스피스_GPT		또는 생물학적 조절제 항암제로서 주입 주사 반응
Hospice Key Terms	호스피스 주요 용어	Hospice_GPT	호스피스_GPT		또는 생물학적 주사 반응 조절제 주입 항신생물질로서
Hospice Key Terms	호스피스 주요 용어	Hospice_GPT	호스피스_GPT		또는 생물학적 주사 반응 조절제 주입 항암제로서
Hospice Key Terms	호스피스 주요 용어	Hospice_GPT	호스피스_GPT		또는 생물학적 주사 반응 조절제 항신생물질로서 주입
Hospice Key Terms	호스피스 주요 용어	Hospice_GPT	호스피스_GPT		또는 생물학적 주사 반응 조절제 항암제로서 주입
Hospice Key Terms	호스피스 주요 용어	Hospice_GPT	호스피스_GPT		또는 생물학적 주사 반응 주입 조절제 항신생물질로서
Hospice Key Terms	호스피스 주요 용어	Hospice_GPT	호스피스_GPT		또는 생물학적 주사 반응 주입 조절제 항암제로서
Hospice Key Terms	호스피스 주요 용어	Hospice_GPT	호스피스_GPT		또는 생물학적 주사 반응 주입 항신생물질로서 조절제
Hospice Key Terms	호스피스 주요 용어	Hospice_GPT	호스피스_GPT		또는 생물학적 주사 반응 주입 항암제로서 조절제
Hospice Key Terms	호스피스 주요 용어	Hospice_GPT	호스피스_GPT		또는 생물학적 주사 반응 항신생물질로서 조절제 주입
Hospice Key Terms	호스피스 주요 용어	Hospice_GPT	호스피스_GPT		또는 생물학적 주사 반응 항신생물질로서 주입 조절제
Hospice Key Terms	호스피스 주요 용어	Hospice_GPT	호스피스_GPT		또는 생물학적 주사 반응 항암제로서 조절제 주입
Hospice Key Terms	호스피스 주요 용어	Hospice_GPT	호스피스_GPT		또는 생물학적 주사 반응 항암제로서 주입 조절제
Hospice Key Terms	호스피스 주요 용어	Hospice_GPT	호스피스_GPT		또는 생물학적 주사 조절제 반응 주입 항신생물질로서
Hospice Key Terms	호스피스 주요 용어	Hospice_GPT	호스피스_GPT		또는 생물학적 주사 조절제 반응 주입 항암제로서
Hospice Key Terms	호스피스 주요 용어	Hospice_GPT	호스피스_GPT		또는 생물학적 주사 조절제 반응 항신생물질로서 주입
Hospice Key Terms	호스피스 주요 용어	Hospice_GPT	호스피스_GPT		또는 생물학적 주사 조절제 반응 항암제로서 주입
Hospice Key Terms	호스피스 주요 용어	Hospice_GPT	호스피스_GPT		또는 생물학적 주사 조절제 주입 반응 항신생물질로서
Hospice Key Terms	호스피스 주요 용어	Hospice_GPT	호스피스_GPT		또는 생물학적 주사 조절제 주입 반응 항암제로서
Hospice Key Terms	호스피스 주요 용어	Hospice_GPT	호스피스_GPT		또는 생물학적 주사 조절제 주입 항신생물질로서 반응
Hospice Key Terms	호스피스 주요 용어	Hospice_GPT	호스피스_GPT		또는 생물학적 주사 조절제 주입 항암제로서 반응
Hospice Key Terms	호스피스 주요 용어	Hospice_GPT	호스피스_GPT		또는 생물학적 주사 조절제 항신생물질로서 반응 주입
Hospice Key Terms	호스피스 주요 용어	Hospice_GPT	호스피스_GPT		또는 생물학적 주사 조절제 항신생물질로서 주입 반응
Hospice Key Terms	호스피스 주요 용어	Hospice_GPT	호스피스_GPT		또는 생물학적 주사 조절제 항암제로서 반응 주입
Hospice Key Terms	호스피스 주요 용어	Hospice_GPT	호스피스_GPT		또는 생물학적 주사 조절제 항암제로서 주입 반응
Hospice Key Terms	호스피스 주요 용어	Hospice_GPT	호스피스_GPT		또는 생물학적 주사 주입 반응 조절제 항신생물질로서
Hospice Key Terms	호스피스 주요 용어	Hospice_GPT	호스피스_GPT		또는 생물학적 주사 주입 반응 조절제 항암제로서
Hospice Key Terms	호스피스 주요 용어	Hospice_GPT	호스피스_GPT		또는 생물학적 주사 주입 반응 항신생물질로서 조절제
Hospice Key Terms	호스피스 주요 용어	Hospice_GPT	호스피스_GPT		또는 생물학적 주사 주입 반응 항암제로서 조절제
Hospice Key Terms	호스피스 주요 용어	Hospice_GPT	호스피스_GPT		또는 생물학적 주사 주입 조절제 반응 항신생물질로서
Hospice Key Terms	호스피스 주요 용어	Hospice_GPT	호스피스_GPT		또는 생물학적 주사 주입 조절제 반응 항암제로서
Hospice Key Terms	호스피스 주요 용어	Hospice_GPT	호스피스_GPT		또는 생물학적 주사 주입 조절제 항신생물질로서 반응
Hospice Key Terms	호스피스 주요 용어	Hospice_GPT	호스피스_GPT		또는 생물학적 주사 주입 조절제 항암제로서 반응
Hospice Key Terms	호스피스 주요 용어	Hospice_GPT	호스피스_GPT		또는 생물학적 주사 주입 항신생물질로서 반응 조절제
Hospice Key Terms	호스피스 주요 용어	Hospice_GPT	호스피스_GPT		또는 생물학적 주사 주입 항신생물질로서 조절제 반응
Hospice Key Terms	호스피스 주요 용어	Hospice_GPT	호스피스_GPT		또는 생물학적 주사 주입 항암제로서 반응 조절제
Hospice Key Terms	호스피스 주요 용어	Hospice_GPT	호스피스_GPT		또는 생물학적 주사 주입 항암제로서 조절제 반응
Hospice Key Terms	호스피스 주요 용어	Hospice_GPT	호스피스_GPT		또는 생물학적 주사 항신생물질로서 반응 조절제 주입
Hospice Key Terms	호스피스 주요 용어	Hospice_GPT	호스피스_GPT		또는 생물학적 주사 항신생물질로서 반응 주입 조절제
Hospice Key Terms	호스피스 주요 용어	Hospice_GPT	호스피스_GPT		또는 생물학적 주사 항신생물질로서 조절제 반응 주입
Hospice Key Terms	호스피스 주요 용어	Hospice_GPT	호스피스_GPT		또는 생물학적 주사 항신생물질로서 조절제 주입 반응
Hospice Key Terms	호스피스 주요 용어	Hospice_GPT	호스피스_GPT		또는 생물학적 주사 항신생물질로서 주입 반응 조절제
Hospice Key Terms	호스피스 주요 용어	Hospice_GPT	호스피스_GPT		또는 생물학적 주사 항신생물질로서 주입 조절제 반응
Hospice Key Terms	호스피스 주요 용어	Hospice_GPT	호스피스_GPT		또는 생물학적 주사 항암제로서 반응 조절제 주입
Hospice Key Terms	호스피스 주요 용어	Hospice_GPT	호스피스_GPT		또는 생물학적 주사 항암제로서 반응 주입 조절제
Hospice Key Terms	호스피스 주요 용어	Hospice_GPT	호스피스_GPT		또는 생물학적 주사 항암제로서 조절제 반응 주입
Hospice Key Terms	호스피스 주요 용어	Hospice_GPT	호스피스_GPT		또는 생물학적 주사 항암제로서 조절제 주입 반응
Hospice Key Terms	호스피스 주요 용어	Hospice_GPT	호스피스_GPT		또는 생물학적 주사 항암제로서 주입 반응 조절제
Hospice Key Terms	호스피스 주요 용어	Hospice_GPT	호스피스_GPT		또는 생물학적 주사 항암제로서 주입 조절제 반응
Hospice Key Terms	호스피스 주요 용어	Hospice_GPT	호스피스_GPT		또는 생물학적 주입 반응 조절제 주사 항신생물질로서
Hospice Key Terms	호스피스 주요 용어	Hospice_GPT	호스피스_GPT		또는 생물학적 주입 반응 조절제 주사 항암제로서
Hospice Key Terms	호스피스 주요 용어	Hospice_GPT	호스피스_GPT		또는 생물학적 주입 반응 조절제 항신생물질로서 주사
Hospice Key Terms	호스피스 주요 용어	Hospice_GPT	호스피스_GPT		또는 생물학적 주입 반응 조절제 항암제로서 주사
Hospice Key Terms	호스피스 주요 용어	Hospice_GPT	호스피스_GPT		또는 생물학적 주입 반응 주사 조절제 항신생물질로서
Hospice Key Terms	호스피스 주요 용어	Hospice_GPT	호스피스_GPT		또는 생물학적 주입 반응 주사 조절제 항암제로서
Hospice Key Terms	호스피스 주요 용어	Hospice_GPT	호스피스_GPT		또는 생물학적 주입 반응 주사 항신생물질로서 조절제
Hospice Key Terms	호스피스 주요 용어	Hospice_GPT	호스피스_GPT		또는 생물학적 주입 반응 주사 항암제로서 조절제
Hospice Key Terms	호스피스 주요 용어	Hospice_GPT	호스피스_GPT		또는 생물학적 주입 반응 항신생물질로서 조절제 주사
Hospice Key Terms	호스피스 주요 용어	Hospice_GPT	호스피스_GPT		또는 생물학적 주입 반응 항신생물질로서 주사 조절제
Hospice Key Terms	호스피스 주요 용어	Hospice_GPT	호스피스_GPT		또는 생물학적 주입 반응 항암제로서 조절제 주사
Hospice Key Terms	호스피스 주요 용어	Hospice_GPT	호스피스_GPT		또는 생물학적 주입 반응 항암제로서 주사 조절제
Hospice Key Terms	호스피스 주요 용어	Hospice_GPT	호스피스_GPT		또는 생물학적 주입 조절제 반응 주사 항신생물질로서
Hospice Key Terms	호스피스 주요 용어	Hospice_GPT	호스피스_GPT		또는 생물학적 주입 조절제 반응 주사 항암제로서
Hospice Key Terms	호스피스 주요 용어	Hospice_GPT	호스피스_GPT		또는 생물학적 주입 조절제 반응 항신생물질로서 주사
Hospice Key Terms	호스피스 주요 용어	Hospice_GPT	호스피스_GPT		또는 생물학적 주입 조절제 반응 항암제로서 주사
Hospice Key Terms	호스피스 주요 용어	Hospice_GPT	호스피스_GPT		또는 생물학적 주입 조절제 주사 반응 항신생물질로서
Hospice Key Terms	호스피스 주요 용어	Hospice_GPT	호스피스_GPT		또는 생물학적 주입 조절제 주사 반응 항암제로서
Hospice Key Terms	호스피스 주요 용어	Hospice_GPT	호스피스_GPT		또는 생물학적 주입 조절제 주사 항신생물질로서 반응
Hospice Key Terms	호스피스 주요 용어	Hospice_GPT	호스피스_GPT		또는 생물학적 주입 조절제 주사 항암제로서 반응
Hospice Key Terms	호스피스 주요 용어	Hospice_GPT	호스피스_GPT		또는 생물학적 주입 조절제 항신생물질로서 반응 주사
Hospice Key Terms	호스피스 주요 용어	Hospice_GPT	호스피스_GPT		또는 생물학적 주입 조절제 항신생물질로서 주사 반응
Hospice Key Terms	호스피스 주요 용어	Hospice_GPT	호스피스_GPT		또는 생물학적 주입 조절제 항암제로서 반응 주사
Hospice Key Terms	호스피스 주요 용어	Hospice_GPT	호스피스_GPT		또는 생물학적 주입 조절제 항암제로서 주사 반응
Hospice Key Terms	호스피스 주요 용어	Hospice_GPT	호스피스_GPT		또는 생물학적 주입 주사 반응 조절제 항신생물질로서
Hospice Key Terms	호스피스 주요 용어	Hospice_GPT	호스피스_GPT		또는 생물학적 주입 주사 반응 조절제 항암제로서
Hospice Key Terms	호스피스 주요 용어	Hospice_GPT	호스피스_GPT		또는 생물학적 주입 주사 반응 항신생물질로서 조절제
Hospice Key Terms	호스피스 주요 용어	Hospice_GPT	호스피스_GPT		또는 생물학적 주입 주사 반응 항암제로서 조절제
Hospice Key Terms	호스피스 주요 용어	Hospice_GPT	호스피스_GPT		또는 생물학적 주입 주사 조절제 반응 항신생물질로서
Hospice Key Terms	호스피스 주요 용어	Hospice_GPT	호스피스_GPT		또는 생물학적 주입 주사 조절제 반응 항암제로서
Hospice Key Terms	호스피스 주요 용어	Hospice_GPT	호스피스_GPT		또는 생물학적 주입 주사 조절제 항신생물질로서 반응
Hospice Key Terms	호스피스 주요 용어	Hospice_GPT	호스피스_GPT		또는 생물학적 주입 주사 조절제 항암제로서 반응
Hospice Key Terms	호스피스 주요 용어	Hospice_GPT	호스피스_GPT		또는 생물학적 주입 주사 항신생물질로서 반응 조절제
Hospice Key Terms	호스피스 주요 용어	Hospice_GPT	호스피스_GPT		또는 생물학적 주입 주사 항신생물질로서 조절제 반응
Hospice Key Terms	호스피스 주요 용어	Hospice_GPT	호스피스_GPT		또는 생물학적 주입 주사 항암제로서 반응 조절제
Hospice Key Terms	호스피스 주요 용어	Hospice_GPT	호스피스_GPT		또는 생물학적 주입 주사 항암제로서 조절제 반응
Hospice Key Terms	호스피스 주요 용어	Hospice_GPT	호스피스_GPT		또는 생물학적 주입 항신생물질로서 반응 조절제 주사
Hospice Key Terms	호스피스 주요 용어	Hospice_GPT	호스피스_GPT		또는 생물학적 주입 항신생물질로서 반응 주사 조절제
Hospice Key Terms	호스피스 주요 용어	Hospice_GPT	호스피스_GPT		또는 생물학적 주입 항신생물질로서 조절제 반응 주사
Hospice Key Terms	호스피스 주요 용어	Hospice_GPT	호스피스_GPT		또는 생물학적 주입 항신생물질로서 조절제 주사 반응
Hospice Key Terms	호스피스 주요 용어	Hospice_GPT	호스피스_GPT		또는 생물학적 주입 항신생물질로서 주사 반응 조절제
Hospice Key Terms	호스피스 주요 용어	Hospice_GPT	호스피스_GPT		또는 생물학적 주입 항신생물질로서 주사 조절제 반응
Hospice Key Terms	호스피스 주요 용어	Hospice_GPT	호스피스_GPT		또는 생물학적 주입 항암제로서 반응 조절제 주사
Hospice Key Terms	호스피스 주요 용어	Hospice_GPT	호스피스_GPT		또는 생물학적 주입 항암제로서 반응 주사 조절제
Hospice Key Terms	호스피스 주요 용어	Hospice_GPT	호스피스_GPT		또는 생물학적 주입 항암제로서 조절제 반응 주사
Hospice Key Terms	호스피스 주요 용어	Hospice_GPT	호스피스_GPT		또는 생물학적 주입 항암제로서 조절제 주사 반응
Hospice Key Terms	호스피스 주요 용어	Hospice_GPT	호스피스_GPT		또는 생물학적 주입 항암제로서 주사 반응 조절제
Hospice Key Terms	호스피스 주요 용어	Hospice_GPT	호스피스_GPT		또는 생물학적 주입 항암제로서 주사 조절제 반응
Hospice Key Terms	호스피스 주요 용어	Hospice_GPT	호스피스_GPT		또는 생물학적 항신생물질로서 반응 조절제 주사 주입
Hospice Key Terms	호스피스 주요 용어	Hospice_GPT	호스피스_GPT		또는 생물학적 항신생물질로서 반응 조절제 주입 주사
Hospice Key Terms	호스피스 주요 용어	Hospice_GPT	호스피스_GPT		또는 생물학적 항신생물질로서 반응 주사 조절제 주입
Hospice Key Terms	호스피스 주요 용어	Hospice_GPT	호스피스_GPT		또는 생물학적 항신생물질로서 반응 주사 주입 조절제
Hospice Key Terms	호스피스 주요 용어	Hospice_GPT	호스피스_GPT		또는 생물학적 항신생물질로서 반응 주입 조절제 주사
Hospice Key Terms	호스피스 주요 용어	Hospice_GPT	호스피스_GPT		또는 생물학적 항신생물질로서 반응 주입 주사 조절제
Hospice Key Terms	호스피스 주요 용어	Hospice_GPT	호스피스_GPT		또는 생물학적 항신생물질로서 조절제 반응 주사 주입
Hospice Key Terms	호스피스 주요 용어	Hospice_GPT	호스피스_GPT		또는 생물학적 항신생물질로서 조절제 반응 주입 주사
Hospice Key Terms	호스피스 주요 용어	Hospice_GPT	호스피스_GPT		또는 생물학적 항신생물질로서 조절제 주사 반응 주입
Hospice Key Terms	호스피스 주요 용어	Hospice_GPT	호스피스_GPT		또는 생물학적 항신생물질로서 조절제 주사 주입 반응
Hospice Key Terms	호스피스 주요 용어	Hospice_GPT	호스피스_GPT		또는 생물학적 항신생물질로서 조절제 주입 반응 주사
Hospice Key Terms	호스피스 주요 용어	Hospice_GPT	호스피스_GPT		또는 생물학적 항신생물질로서 조절제 주입 주사 반응
Hospice Key Terms	호스피스 주요 용어	Hospice_GPT	호스피스_GPT		또는 생물학적 항신생물질로서 주사 반응 조절제 주입
Hospice Key Terms	호스피스 주요 용어	Hospice_GPT	호스피스_GPT		또는 생물학적 항신생물질로서 주사 반응 주입 조절제
Hospice Key Terms	호스피스 주요 용어	Hospice_GPT	호스피스_GPT		또는 생물학적 항신생물질로서 주사 조절제 반응 주입
Hospice Key Terms	호스피스 주요 용어	Hospice_GPT	호스피스_GPT		또는 생물학적 항신생물질로서 주사 조절제 주입 반응
Hospice Key Terms	호스피스 주요 용어	Hospice_GPT	호스피스_GPT		또는 생물학적 항신생물질로서 주사 주입 반응 조절제
Hospice Key Terms	호스피스 주요 용어	Hospice_GPT	호스피스_GPT		또는 생물학적 항신생물질로서 주사 주입 조절제 반응
Hospice Key Terms	호스피스 주요 용어	Hospice_GPT	호스피스_GPT		또는 생물학적 항신생물질로서 주입 반응 조절제 주사
Hospice Key Terms	호스피스 주요 용어	Hospice_GPT	호스피스_GPT		또는 생물학적 항신생물질로서 주입 반응 주사 조절제
Hospice Key Terms	호스피스 주요 용어	Hospice_GPT	호스피스_GPT		또는 생물학적 항신생물질로서 주입 조절제 반응 주사
Hospice Key Terms	호스피스 주요 용어	Hospice_GPT	호스피스_GPT		또는 생물학적 항신생물질로서 주입 조절제 주사 반응
Hospice Key Terms	호스피스 주요 용어	Hospice_GPT	호스피스_GPT		또는 생물학적 항신생물질로서 주입 주사 반응 조절제
Hospice Key Terms	호스피스 주요 용어	Hospice_GPT	호스피스_GPT		또는 생물학적 항신생물질로서 주입 주사 조절제 반응
Hospice Key Terms	호스피스 주요 용어	Hospice_GPT	호스피스_GPT		또는 생물학적 항암제로서 반응 조절제 주사 주입
Hospice Key Terms	호스피스 주요 용어	Hospice_GPT	호스피스_GPT		또는 생물학적 항암제로서 반응 조절제 주입 주사
Hospice Key Terms	호스피스 주요 용어	Hospice_GPT	호스피스_GPT		또는 생물학적 항암제로서 반응 주사 조절제 주입
Hospice Key Terms	호스피스 주요 용어	Hospice_GPT	호스피스_GPT		또는 생물학적 항암제로서 반응 주사 주입 조절제
Hospice Key Terms	호스피스 주요 용어	Hospice_GPT	호스피스_GPT		또는 생물학적 항암제로서 반응 주입 조절제 주사
Hospice Key Terms	호스피스 주요 용어	Hospice_GPT	호스피스_GPT		또는 생물학적 항암제로서 반응 주입 주사 조절제
Hospice Key Terms	호스피스 주요 용어	Hospice_GPT	호스피스_GPT		또는 생물학적 항암제로서 조절제 반응 주사 주입
Hospice Key Terms	호스피스 주요 용어	Hospice_GPT	호스피스_GPT		또는 생물학적 항암제로서 조절제 반응 주입 주사
Hospice Key Terms	호스피스 주요 용어	Hospice_GPT	호스피스_GPT		또는 생물학적 항암제로서 조절제 주사 반응 주입
Hospice Key Terms	호스피스 주요 용어	Hospice_GPT	호스피스_GPT		또는 생물학적 항암제로서 조절제 주사 주입 반응
Hospice Key Terms	호스피스 주요 용어	Hospice_GPT	호스피스_GPT		또는 생물학적 항암제로서 조절제 주입 반응 주사
Hospice Key Terms	호스피스 주요 용어	Hospice_GPT	호스피스_GPT		또는 생물학적 항암제로서 조절제 주입 주사 반응
Hospice Key Terms	호스피스 주요 용어	Hospice_GPT	호스피스_GPT		또는 생물학적 항암제로서 주사 반응 조절제 주입
Hospice Key Terms	호스피스 주요 용어	Hospice_GPT	호스피스_GPT		또는 생물학적 항암제로서 주사 반응 주입 조절제
Hospice Key Terms	호스피스 주요 용어	Hospice_GPT	호스피스_GPT		또는 생물학적 항암제로서 주사 조절제 반응 주입
Hospice Key Terms	호스피스 주요 용어	Hospice_GPT	호스피스_GPT		또는 생물학적 항암제로서 주사 조절제 주입 반응
Hospice Key Terms	호스피스 주요 용어	Hospice_GPT	호스피스_GPT		또는 생물학적 항암제로서 주사 주입 반응 조절제
Hospice Key Terms	호스피스 주요 용어	Hospice_GPT	호스피스_GPT		또는 생물학적 항암제로서 주사 주입 조절제 반응
Hospice Key Terms	호스피스 주요 용어	Hospice_GPT	호스피스_GPT		또는 생물학적 항암제로서 주입 반응 조절제 주사
Hospice Key Terms	호스피스 주요 용어	Hospice_GPT	호스피스_GPT		또는 생물학적 항암제로서 주입 반응 주사 조절제
Hospice Key Terms	호스피스 주요 용어	Hospice_GPT	호스피스_GPT		또는 생물학적 항암제로서 주입 조절제 반응 주사
Hospice Key Terms	호스피스 주요 용어	Hospice_GPT	호스피스_GPT		또는 생물학적 항암제로서 주입 조절제 주사 반응
Hospice Key Terms	호스피스 주요 용어	Hospice_GPT	호스피스_GPT		또는 생물학적 항암제로서 주입 주사 반응 조절제
Hospice Key Terms	호스피스 주요 용어	Hospice_GPT	호스피스_GPT		또는 생물학적 항암제로서 주입 주사 조절제 반응
Hospice Key Terms	호스피스 주요 용어	Hospice_GPT	호스피스_GPT		또는 암 주사 주입 치료제 화학요법
Hospice Key Terms	호스피스 주요 용어	Hospice_GPT	호스피스_GPT		또는 암 주사 주입 화학요법 치료제
Hospice Key Terms	호스피스 주요 용어	Hospice_GPT	호스피스_GPT		또는 암 주사 치료제 주입 화학요법
Hospice Key Terms	호스피스 주요 용어	Hospice_GPT	호스피스_GPT		또는 암 주사 치료제 화학요법 주입
Hospice Key Terms	호스피스 주요 용어	Hospice_GPT	호스피스_GPT		또는 암 주사 화학요법 주입 치료제
Hospice Key Terms	호스피스 주요 용어	Hospice_GPT	호스피스_GPT		또는 암 주사 화학요법 치료제 주입
Hospice Key Terms	호스피스 주요 용어	Hospice_GPT	호스피스_GPT		또는 암 주입 주사 치료제 화학요법
Hospice Key Terms	호스피스 주요 용어	Hospice_GPT	호스피스_GPT		또는 암 주입 주사 화학요법 치료제
Hospice Key Terms	호스피스 주요 용어	Hospice_GPT	호스피스_GPT		또는 암 주입 치료제 주사 화학요법
Hospice Key Terms	호스피스 주요 용어	Hospice_GPT	호스피스_GPT		또는 암 주입 치료제 화학요법 주사
Hospice Key Terms	호스피스 주요 용어	Hospice_GPT	호스피스_GPT		또는 암 주입 화학요법 주사 치료제
Hospice Key Terms	호스피스 주요 용어	Hospice_GPT	호스피스_GPT		또는 암 주입 화학요법 치료제 주사
Hospice Key Terms	호스피스 주요 용어	Hospice_GPT	호스피스_GPT		또는 암 치료제 주사 주입 화학요법
Hospice Key Terms	호스피스 주요 용어	Hospice_GPT	호스피스_GPT		또는 암 치료제 주사 화학요법 주입
Hospice Key Terms	호스피스 주요 용어	Hospice_GPT	호스피스_GPT		또는 암 치료제 주입 주사 화학요법
Hospice Key Terms	호스피스 주요 용어	Hospice_GPT	호스피스_GPT		또는 암 치료제 주입 화학요법 주사
Hospice Key Terms	호스피스 주요 용어	Hospice_GPT	호스피스_GPT		또는 암 치료제 화학요법 주사 주입
Hospice Key Terms	호스피스 주요 용어	Hospice_GPT	호스피스_GPT		또는 암 치료제 화학요법 주입 주사
Hospice Key Terms	호스피스 주요 용어	Hospice_GPT	호스피스_GPT		또는 암 화학요법 주사 주입 치료제
Hospice Key Terms	호스피스 주요 용어	Hospice_GPT	호스피스_GPT		또는 암 화학요법 주사 치료제 주입
Hospice Key Terms	호스피스 주요 용어	Hospice_GPT	호스피스_GPT		또는 암 화학요법 주입 주사 치료제
Hospice Key Terms	호스피스 주요 용어	Hospice_GPT	호스피스_GPT		또는 암 화학요법 주입 치료제 주사
Hospice Key Terms	호스피스 주요 용어	Hospice_GPT	호스피스_GPT		또는 암 화학요법 치료제 주사 주입
Hospice Key Terms	호스피스 주요 용어	Hospice_GPT	호스피스_GPT		또는 암 화학요법 치료제 주입 주사
Hospice Key Terms	호스피스 주요 용어	Hospice_GPT	호스피스_GPT		또는 제제 주사 주입 항암
Hospice Key Terms	호스피스 주요 용어	Hospice_GPT	호스피스_GPT		또는 제제 주사 주입 항암성
Hospice Key Terms	호스피스 주요 용어	Hospice_GPT	호스피스_GPT		또는 제제 주사 항암 주입
Hospice Key Terms	호스피스 주요 용어	Hospice_GPT	호스피스_GPT		또는 제제 주사 항암성 주입
Hospice Key Terms	호스피스 주요 용어	Hospice_GPT	호스피스_GPT		또는 제제 주입 주사 항암
Hospice Key Terms	호스피스 주요 용어	Hospice_GPT	호스피스_GPT		또는 제제 주입 주사 항암성
Hospice Key Terms	호스피스 주요 용어	Hospice_GPT	호스피스_GPT		또는 제제 주입 항암 주사
Hospice Key Terms	호스피스 주요 용어	Hospice_GPT	호스피스_GPT		또는 제제 주입 항암성 주사
Hospice Key Terms	호스피스 주요 용어	Hospice_GPT	호스피스_GPT		또는 제제 항암 주사 주입
Hospice Key Terms	호스피스 주요 용어	Hospice_GPT	호스피스_GPT		또는 제제 항암 주입 주사
Hospice Key Terms	호스피스 주요 용어	Hospice_GPT	호스피스_GPT		또는 제제 항암성 주사 주입
Hospice Key Terms	호스피스 주요 용어	Hospice_GPT	호스피스_GPT		또는 제제 항암성 주입 주사
Hospice Key Terms	호스피스 주요 용어	Hospice_GPT	호스피스_GPT		또는 조절제 반응 생물학적 주사 주입 항신생물질로서
Hospice Key Terms	호스피스 주요 용어	Hospice_GPT	호스피스_GPT		또는 조절제 반응 생물학적 주사 주입 항암제로서
Hospice Key Terms	호스피스 주요 용어	Hospice_GPT	호스피스_GPT		또는 조절제 반응 생물학적 주사 항신생물질로서 주입
Hospice Key Terms	호스피스 주요 용어	Hospice_GPT	호스피스_GPT		또는 조절제 반응 생물학적 주사 항암제로서 주입
Hospice Key Terms	호스피스 주요 용어	Hospice_GPT	호스피스_GPT		또는 조절제 반응 생물학적 주입 주사 항신생물질로서
Hospice Key Terms	호스피스 주요 용어	Hospice_GPT	호스피스_GPT		또는 조절제 반응 생물학적 주입 주사 항암제로서
Hospice Key Terms	호스피스 주요 용어	Hospice_GPT	호스피스_GPT		또는 조절제 반응 생물학적 주입 항신생물질로서 주사
Hospice Key Terms	호스피스 주요 용어	Hospice_GPT	호스피스_GPT		또는 조절제 반응 생물학적 주입 항암제로서 주사
Hospice Key Terms	호스피스 주요 용어	Hospice_GPT	호스피스_GPT		또는 조절제 반응 생물학적 항신생물질로서 주사 주입
Hospice Key Terms	호스피스 주요 용어	Hospice_GPT	호스피스_GPT		또는 조절제 반응 생물학적 항신생물질로서 주입 주사
Hospice Key Terms	호스피스 주요 용어	Hospice_GPT	호스피스_GPT		또는 조절제 반응 생물학적 항암제로서 주사 주입
Hospice Key Terms	호스피스 주요 용어	Hospice_GPT	호스피스_GPT		또는 조절제 반응 생물학적 항암제로서 주입 주사
Hospice Key Terms	호스피스 주요 용어	Hospice_GPT	호스피스_GPT		또는 조절제 반응 주사 생물학적 주입 항신생물질로서
Hospice Key Terms	호스피스 주요 용어	Hospice_GPT	호스피스_GPT		또는 조절제 반응 주사 생물학적 주입 항암제로서
Hospice Key Terms	호스피스 주요 용어	Hospice_GPT	호스피스_GPT		또는 조절제 반응 주사 생물학적 항신생물질로서 주입
Hospice Key Terms	호스피스 주요 용어	Hospice_GPT	호스피스_GPT		또는 조절제 반응 주사 생물학적 항암제로서 주입
Hospice Key Terms	호스피스 주요 용어	Hospice_GPT	호스피스_GPT		또는 조절제 반응 주사 주입 생물학적 항신생물질로서
Hospice Key Terms	호스피스 주요 용어	Hospice_GPT	호스피스_GPT		또는 조절제 반응 주사 주입 생물학적 항암제로서
Hospice Key Terms	호스피스 주요 용어	Hospice_GPT	호스피스_GPT		또는 조절제 반응 주사 주입 항신생물질로서 생물학적
Hospice Key Terms	호스피스 주요 용어	Hospice_GPT	호스피스_GPT		또는 조절제 반응 주사 주입 항암제로서 생물학적
Hospice Key Terms	호스피스 주요 용어	Hospice_GPT	호스피스_GPT		또는 조절제 반응 주사 항신생물질로서 생물학적 주입
Hospice Key Terms	호스피스 주요 용어	Hospice_GPT	호스피스_GPT		또는 조절제 반응 주사 항신생물질로서 주입 생물학적
Hospice Key Terms	호스피스 주요 용어	Hospice_GPT	호스피스_GPT		또는 조절제 반응 주사 항암제로서 생물학적 주입
Hospice Key Terms	호스피스 주요 용어	Hospice_GPT	호스피스_GPT		또는 조절제 반응 주사 항암제로서 주입 생물학적
Hospice Key Terms	호스피스 주요 용어	Hospice_GPT	호스피스_GPT		또는 조절제 반응 주입 생물학적 주사 항신생물질로서
Hospice Key Terms	호스피스 주요 용어	Hospice_GPT	호스피스_GPT		또는 조절제 반응 주입 생물학적 주사 항암제로서
Hospice Key Terms	호스피스 주요 용어	Hospice_GPT	호스피스_GPT		또는 조절제 반응 주입 생물학적 항신생물질로서 주사
Hospice Key Terms	호스피스 주요 용어	Hospice_GPT	호스피스_GPT		또는 조절제 반응 주입 생물학적 항암제로서 주사
Hospice Key Terms	호스피스 주요 용어	Hospice_GPT	호스피스_GPT		또는 조절제 반응 주입 주사 생물학적 항신생물질로서
Hospice Key Terms	호스피스 주요 용어	Hospice_GPT	호스피스_GPT		또는 조절제 반응 주입 주사 생물학적 항암제로서
Hospice Key Terms	호스피스 주요 용어	Hospice_GPT	호스피스_GPT		또는 조절제 반응 주입 주사 항신생물질로서 생물학적
Hospice Key Terms	호스피스 주요 용어	Hospice_GPT	호스피스_GPT		또는 조절제 반응 주입 주사 항암제로서 생물학적
Hospice Key Terms	호스피스 주요 용어	Hospice_GPT	호스피스_GPT		또는 조절제 반응 주입 항신생물질로서 생물학적 주사
Hospice Key Terms	호스피스 주요 용어	Hospice_GPT	호스피스_GPT		또는 조절제 반응 주입 항신생물질로서 주사 생물학적
Hospice Key Terms	호스피스 주요 용어	Hospice_GPT	호스피스_GPT		또는 조절제 반응 주입 항암제로서 생물학적 주사
Hospice Key Terms	호스피스 주요 용어	Hospice_GPT	호스피스_GPT		또는 조절제 반응 주입 항암제로서 주사 생물학적
Hospice Key Terms	호스피스 주요 용어	Hospice_GPT	호스피스_GPT		또는 조절제 반응 항신생물질로서 생물학적 주사 주입
Hospice Key Terms	호스피스 주요 용어	Hospice_GPT	호스피스_GPT		또는 조절제 반응 항신생물질로서 생물학적 주입 주사
Hospice Key Terms	호스피스 주요 용어	Hospice_GPT	호스피스_GPT		또는 조절제 반응 항신생물질로서 주사 생물학적 주입
Hospice Key Terms	호스피스 주요 용어	Hospice_GPT	호스피스_GPT		또는 조절제 반응 항신생물질로서 주사 주입 생물학적
Hospice Key Terms	호스피스 주요 용어	Hospice_GPT	호스피스_GPT		또는 조절제 반응 항신생물질로서 주입 생물학적 주사
Hospice Key Terms	호스피스 주요 용어	Hospice_GPT	호스피스_GPT		또는 조절제 반응 항신생물질로서 주입 주사 생물학적
Hospice Key Terms	호스피스 주요 용어	Hospice_GPT	호스피스_GPT		또는 조절제 반응 항암제로서 생물학적 주사 주입
Hospice Key Terms	호스피스 주요 용어	Hospice_GPT	호스피스_GPT		또는 조절제 반응 항암제로서 생물학적 주입 주사
Hospice Key Terms	호스피스 주요 용어	Hospice_GPT	호스피스_GPT		또는 조절제 반응 항암제로서 주사 생물학적 주입
Hospice Key Terms	호스피스 주요 용어	Hospice_GPT	호스피스_GPT		또는 조절제 반응 항암제로서 주사 주입 생물학적
Hospice Key Terms	호스피스 주요 용어	Hospice_GPT	호스피스_GPT		또는 조절제 반응 항암제로서 주입 생물학적 주사
Hospice Key Terms	호스피스 주요 용어	Hospice_GPT	호스피스_GPT		또는 조절제 반응 항암제로서 주입 주사 생물학적
Hospice Key Terms	호스피스 주요 용어	Hospice_GPT	호스피스_GPT		또는 조절제 생물학적 반응 주사 주입 항신생물질로서
Hospice Key Terms	호스피스 주요 용어	Hospice_GPT	호스피스_GPT		또는 조절제 생물학적 반응 주사 주입 항암제로서
Hospice Key Terms	호스피스 주요 용어	Hospice_GPT	호스피스_GPT		또는 조절제 생물학적 반응 주사 항신생물질로서 주입
Hospice Key Terms	호스피스 주요 용어	Hospice_GPT	호스피스_GPT		또는 조절제 생물학적 반응 주사 항암제로서 주입
Hospice Key Terms	호스피스 주요 용어	Hospice_GPT	호스피스_GPT		또는 조절제 생물학적 반응 주입 주사 항신생물질로서
Hospice Key Terms	호스피스 주요 용어	Hospice_GPT	호스피스_GPT		또는 조절제 생물학적 반응 주입 주사 항암제로서
Hospice Key Terms	호스피스 주요 용어	Hospice_GPT	호스피스_GPT		또는 조절제 생물학적 반응 주입 항신생물질로서 주사
Hospice Key Terms	호스피스 주요 용어	Hospice_GPT	호스피스_GPT		또는 조절제 생물학적 반응 주입 항암제로서 주사
Hospice Key Terms	호스피스 주요 용어	Hospice_GPT	호스피스_GPT		또는 조절제 생물학적 반응 항신생물질로서 주사 주입
Hospice Key Terms	호스피스 주요 용어	Hospice_GPT	호스피스_GPT		또는 조절제 생물학적 반응 항신생물질로서 주입 주사
Hospice Key Terms	호스피스 주요 용어	Hospice_GPT	호스피스_GPT		또는 조절제 생물학적 반응 항암제로서 주사 주입
Hospice Key Terms	호스피스 주요 용어	Hospice_GPT	호스피스_GPT		또는 조절제 생물학적 반응 항암제로서 주입 주사
Hospice Key Terms	호스피스 주요 용어	Hospice_GPT	호스피스_GPT		또는 조절제 생물학적 주사 반응 주입 항신생물질로서
Hospice Key Terms	호스피스 주요 용어	Hospice_GPT	호스피스_GPT		또는 조절제 생물학적 주사 반응 주입 항암제로서
Hospice Key Terms	호스피스 주요 용어	Hospice_GPT	호스피스_GPT		또는 조절제 생물학적 주사 반응 항신생물질로서 주입
Hospice Key Terms	호스피스 주요 용어	Hospice_GPT	호스피스_GPT		또는 조절제 생물학적 주사 반응 항암제로서 주입
Hospice Key Terms	호스피스 주요 용어	Hospice_GPT	호스피스_GPT		또는 조절제 생물학적 주사 주입 반응 항신생물질로서
Hospice Key Terms	호스피스 주요 용어	Hospice_GPT	호스피스_GPT		또는 조절제 생물학적 주사 주입 반응 항암제로서
Hospice Key Terms	호스피스 주요 용어	Hospice_GPT	호스피스_GPT		또는 조절제 생물학적 주사 주입 항신생물질로서 반응
Hospice Key Terms	호스피스 주요 용어	Hospice_GPT	호스피스_GPT		또는 조절제 생물학적 주사 주입 항암제로서 반응
Hospice Key Terms	호스피스 주요 용어	Hospice_GPT	호스피스_GPT		또는 조절제 생물학적 주사 항신생물질로서 반응 주입
Hospice Key Terms	호스피스 주요 용어	Hospice_GPT	호스피스_GPT		또는 조절제 생물학적 주사 항신생물질로서 주입 반응
Hospice Key Terms	호스피스 주요 용어	Hospice_GPT	호스피스_GPT		또는 조절제 생물학적 주사 항암제로서 반응 주입
Hospice Key Terms	호스피스 주요 용어	Hospice_GPT	호스피스_GPT		또는 조절제 생물학적 주사 항암제로서 주입 반응
Hospice Key Terms	호스피스 주요 용어	Hospice_GPT	호스피스_GPT		또는 조절제 생물학적 주입 반응 주사 항신생물질로서
Hospice Key Terms	호스피스 주요 용어	Hospice_GPT	호스피스_GPT		또는 조절제 생물학적 주입 반응 주사 항암제로서
Hospice Key Terms	호스피스 주요 용어	Hospice_GPT	호스피스_GPT		또는 조절제 생물학적 주입 반응 항신생물질로서 주사
Hospice Key Terms	호스피스 주요 용어	Hospice_GPT	호스피스_GPT		또는 조절제 생물학적 주입 반응 항암제로서 주사
Hospice Key Terms	호스피스 주요 용어	Hospice_GPT	호스피스_GPT		또는 조절제 생물학적 주입 주사 반응 항신생물질로서
Hospice Key Terms	호스피스 주요 용어	Hospice_GPT	호스피스_GPT		또는 조절제 생물학적 주입 주사 반응 항암제로서
Hospice Key Terms	호스피스 주요 용어	Hospice_GPT	호스피스_GPT		또는 조절제 생물학적 주입 주사 항신생물질로서 반응
Hospice Key Terms	호스피스 주요 용어	Hospice_GPT	호스피스_GPT		또는 조절제 생물학적 주입 주사 항암제로서 반응
Hospice Key Terms	호스피스 주요 용어	Hospice_GPT	호스피스_GPT		또는 조절제 생물학적 주입 항신생물질로서 반응 주사
Hospice Key Terms	호스피스 주요 용어	Hospice_GPT	호스피스_GPT		또는 조절제 생물학적 주입 항신생물질로서 주사 반응
Hospice Key Terms	호스피스 주요 용어	Hospice_GPT	호스피스_GPT		또는 조절제 생물학적 주입 항암제로서 반응 주사
Hospice Key Terms	호스피스 주요 용어	Hospice_GPT	호스피스_GPT		또는 조절제 생물학적 주입 항암제로서 주사 반응
Hospice Key Terms	호스피스 주요 용어	Hospice_GPT	호스피스_GPT		또는 조절제 생물학적 항신생물질로서 반응 주사 주입
Hospice Key Terms	호스피스 주요 용어	Hospice_GPT	호스피스_GPT		또는 조절제 생물학적 항신생물질로서 반응 주입 주사
Hospice Key Terms	호스피스 주요 용어	Hospice_GPT	호스피스_GPT		또는 조절제 생물학적 항신생물질로서 주사 반응 주입
Hospice Key Terms	호스피스 주요 용어	Hospice_GPT	호스피스_GPT		또는 조절제 생물학적 항신생물질로서 주사 주입 반응
Hospice Key Terms	호스피스 주요 용어	Hospice_GPT	호스피스_GPT		또는 조절제 생물학적 항신생물질로서 주입 반응 주사
Hospice Key Terms	호스피스 주요 용어	Hospice_GPT	호스피스_GPT		또는 조절제 생물학적 항신생물질로서 주입 주사 반응
Hospice Key Terms	호스피스 주요 용어	Hospice_GPT	호스피스_GPT		또는 조절제 생물학적 항암제로서 반응 주사 주입
Hospice Key Terms	호스피스 주요 용어	Hospice_GPT	호스피스_GPT		또는 조절제 생물학적 항암제로서 반응 주입 주사
Hospice Key Terms	호스피스 주요 용어	Hospice_GPT	호스피스_GPT		또는 조절제 생물학적 항암제로서 주사 반응 주입
Hospice Key Terms	호스피스 주요 용어	Hospice_GPT	호스피스_GPT		또는 조절제 생물학적 항암제로서 주사 주입 반응
Hospice Key Terms	호스피스 주요 용어	Hospice_GPT	호스피스_GPT		또는 조절제 생물학적 항암제로서 주입 반응 주사
Hospice Key Terms	호스피스 주요 용어	Hospice_GPT	호스피스_GPT		또는 조절제 생물학적 항암제로서 주입 주사 반응
Hospice Key Terms	호스피스 주요 용어	Hospice_GPT	호스피스_GPT		또는 조절제 주사 반응 생물학적 주입 항신생물질로서
Hospice Key Terms	호스피스 주요 용어	Hospice_GPT	호스피스_GPT		또는 조절제 주사 반응 생물학적 주입 항암제로서
Hospice Key Terms	호스피스 주요 용어	Hospice_GPT	호스피스_GPT		또는 조절제 주사 반응 생물학적 항신생물질로서 주입
Hospice Key Terms	호스피스 주요 용어	Hospice_GPT	호스피스_GPT		또는 조절제 주사 반응 생물학적 항암제로서 주입
Hospice Key Terms	호스피스 주요 용어	Hospice_GPT	호스피스_GPT		또는 조절제 주사 반응 주입 생물학적 항신생물질로서
Hospice Key Terms	호스피스 주요 용어	Hospice_GPT	호스피스_GPT		또는 조절제 주사 반응 주입 생물학적 항암제로서
Hospice Key Terms	호스피스 주요 용어	Hospice_GPT	호스피스_GPT		또는 조절제 주사 반응 주입 항신생물질로서 생물학적
Hospice Key Terms	호스피스 주요 용어	Hospice_GPT	호스피스_GPT		또는 조절제 주사 반응 주입 항암제로서 생물학적
Hospice Key Terms	호스피스 주요 용어	Hospice_GPT	호스피스_GPT		또는 조절제 주사 반응 항신생물질로서 생물학적 주입
Hospice Key Terms	호스피스 주요 용어	Hospice_GPT	호스피스_GPT		또는 조절제 주사 반응 항신생물질로서 주입 생물학적
Hospice Key Terms	호스피스 주요 용어	Hospice_GPT	호스피스_GPT		또는 조절제 주사 반응 항암제로서 생물학적 주입
Hospice Key Terms	호스피스 주요 용어	Hospice_GPT	호스피스_GPT		또는 조절제 주사 반응 항암제로서 주입 생물학적
Hospice Key Terms	호스피스 주요 용어	Hospice_GPT	호스피스_GPT		또는 조절제 주사 생물학적 반응 주입 항신생물질로서
Hospice Key Terms	호스피스 주요 용어	Hospice_GPT	호스피스_GPT		또는 조절제 주사 생물학적 반응 주입 항암제로서
Hospice Key Terms	호스피스 주요 용어	Hospice_GPT	호스피스_GPT		또는 조절제 주사 생물학적 반응 항신생물질로서 주입
Hospice Key Terms	호스피스 주요 용어	Hospice_GPT	호스피스_GPT		또는 조절제 주사 생물학적 반응 항암제로서 주입
Hospice Key Terms	호스피스 주요 용어	Hospice_GPT	호스피스_GPT		또는 조절제 주사 생물학적 주입 반응 항신생물질로서
Hospice Key Terms	호스피스 주요 용어	Hospice_GPT	호스피스_GPT		또는 조절제 주사 생물학적 주입 반응 항암제로서
Hospice Key Terms	호스피스 주요 용어	Hospice_GPT	호스피스_GPT		또는 조절제 주사 생물학적 주입 항신생물질로서 반응
Hospice Key Terms	호스피스 주요 용어	Hospice_GPT	호스피스_GPT		또는 조절제 주사 생물학적 주입 항암제로서 반응
Hospice Key Terms	호스피스 주요 용어	Hospice_GPT	호스피스_GPT		또는 조절제 주사 생물학적 항신생물질로서 반응 주입
Hospice Key Terms	호스피스 주요 용어	Hospice_GPT	호스피스_GPT		또는 조절제 주사 생물학적 항신생물질로서 주입 반응
Hospice Key Terms	호스피스 주요 용어	Hospice_GPT	호스피스_GPT		또는 조절제 주사 생물학적 항암제로서 반응 주입
Hospice Key Terms	호스피스 주요 용어	Hospice_GPT	호스피스_GPT		또는 조절제 주사 생물학적 항암제로서 주입 반응
Hospice Key Terms	호스피스 주요 용어	Hospice_GPT	호스피스_GPT		또는 조절제 주사 주입 반응 생물학적 항신생물질로서
Hospice Key Terms	호스피스 주요 용어	Hospice_GPT	호스피스_GPT		또는 조절제 주사 주입 반응 생물학적 항암제로서
Hospice Key Terms	호스피스 주요 용어	Hospice_GPT	호스피스_GPT		또는 조절제 주사 주입 반응 항신생물질로서 생물학적
Hospice Key Terms	호스피스 주요 용어	Hospice_GPT	호스피스_GPT		또는 조절제 주사 주입 반응 항암제로서 생물학적
Hospice Key Terms	호스피스 주요 용어	Hospice_GPT	호스피스_GPT		또는 조절제 주사 주입 생물학적 반응 항신생물질로서
Hospice Key Terms	호스피스 주요 용어	Hospice_GPT	호스피스_GPT		또는 조절제 주사 주입 생물학적 반응 항암제로서
Hospice Key Terms	호스피스 주요 용어	Hospice_GPT	호스피스_GPT		또는 조절제 주사 주입 생물학적 항신생물질로서 반응
Hospice Key Terms	호스피스 주요 용어	Hospice_GPT	호스피스_GPT		또는 조절제 주사 주입 생물학적 항암제로서 반응
Hospice Key Terms	호스피스 주요 용어	Hospice_GPT	호스피스_GPT		또는 조절제 주사 주입 항신생물질로서 반응 생물학적
Hospice Key Terms	호스피스 주요 용어	Hospice_GPT	호스피스_GPT		또는 조절제 주사 주입 항신생물질로서 생물학적 반응
Hospice Key Terms	호스피스 주요 용어	Hospice_GPT	호스피스_GPT		또는 조절제 주사 주입 항암제로서 반응 생물학적
Hospice Key Terms	호스피스 주요 용어	Hospice_GPT	호스피스_GPT		또는 조절제 주사 주입 항암제로서 생물학적 반응
Hospice Key Terms	호스피스 주요 용어	Hospice_GPT	호스피스_GPT		또는 조절제 주사 항신생물질로서 반응 생물학적 주입
Hospice Key Terms	호스피스 주요 용어	Hospice_GPT	호스피스_GPT		또는 조절제 주사 항신생물질로서 반응 주입 생물학적
Hospice Key Terms	호스피스 주요 용어	Hospice_GPT	호스피스_GPT		또는 조절제 주사 항신생물질로서 생물학적 반응 주입
Hospice Key Terms	호스피스 주요 용어	Hospice_GPT	호스피스_GPT		또는 조절제 주사 항신생물질로서 생물학적 주입 반응
Hospice Key Terms	호스피스 주요 용어	Hospice_GPT	호스피스_GPT		또는 조절제 주사 항신생물질로서 주입 반응 생물학적
Hospice Key Terms	호스피스 주요 용어	Hospice_GPT	호스피스_GPT		또는 조절제 주사 항신생물질로서 주입 생물학적 반응
Hospice Key Terms	호스피스 주요 용어	Hospice_GPT	호스피스_GPT		또는 조절제 주사 항암제로서 반응 생물학적 주입
Hospice Key Terms	호스피스 주요 용어	Hospice_GPT	호스피스_GPT		또는 조절제 주사 항암제로서 반응 주입 생물학적
Hospice Key Terms	호스피스 주요 용어	Hospice_GPT	호스피스_GPT		또는 조절제 주사 항암제로서 생물학적 반응 주입
Hospice Key Terms	호스피스 주요 용어	Hospice_GPT	호스피스_GPT		또는 조절제 주사 항암제로서 생물학적 주입 반응
Hospice Key Terms	호스피스 주요 용어	Hospice_GPT	호스피스_GPT		또는 조절제 주사 항암제로서 주입 반응 생물학적
Hospice Key Terms	호스피스 주요 용어	Hospice_GPT	호스피스_GPT		또는 조절제 주사 항암제로서 주입 생물학적 반응
Hospice Key Terms	호스피스 주요 용어	Hospice_GPT	호스피스_GPT		또는 조절제 주입 반응 생물학적 주사 항신생물질로서
Hospice Key Terms	호스피스 주요 용어	Hospice_GPT	호스피스_GPT		또는 조절제 주입 반응 생물학적 주사 항암제로서
Hospice Key Terms	호스피스 주요 용어	Hospice_GPT	호스피스_GPT		또는 조절제 주입 반응 생물학적 항신생물질로서 주사
Hospice Key Terms	호스피스 주요 용어	Hospice_GPT	호스피스_GPT		또는 조절제 주입 반응 생물학적 항암제로서 주사
Hospice Key Terms	호스피스 주요 용어	Hospice_GPT	호스피스_GPT		또는 조절제 주입 반응 주사 생물학적 항신생물질로서
Hospice Key Terms	호스피스 주요 용어	Hospice_GPT	호스피스_GPT		또는 조절제 주입 반응 주사 생물학적 항암제로서
Hospice Key Terms	호스피스 주요 용어	Hospice_GPT	호스피스_GPT		또는 조절제 주입 반응 주사 항신생물질로서 생물학적
Hospice Key Terms	호스피스 주요 용어	Hospice_GPT	호스피스_GPT		또는 조절제 주입 반응 주사 항암제로서 생물학적
Hospice Key Terms	호스피스 주요 용어	Hospice_GPT	호스피스_GPT		또는 조절제 주입 반응 항신생물질로서 생물학적 주사
Hospice Key Terms	호스피스 주요 용어	Hospice_GPT	호스피스_GPT		또는 조절제 주입 반응 항신생물질로서 주사 생물학적
Hospice Key Terms	호스피스 주요 용어	Hospice_GPT	호스피스_GPT		또는 조절제 주입 반응 항암제로서 생물학적 주사
Hospice Key Terms	호스피스 주요 용어	Hospice_GPT	호스피스_GPT		또는 조절제 주입 반응 항암제로서 주사 생물학적
Hospice Key Terms	호스피스 주요 용어	Hospice_GPT	호스피스_GPT		또는 조절제 주입 생물학적 반응 주사 항신생물질로서
Hospice Key Terms	호스피스 주요 용어	Hospice_GPT	호스피스_GPT		또는 조절제 주입 생물학적 반응 주사 항암제로서
Hospice Key Terms	호스피스 주요 용어	Hospice_GPT	호스피스_GPT		또는 조절제 주입 생물학적 반응 항신생물질로서 주사
Hospice Key Terms	호스피스 주요 용어	Hospice_GPT	호스피스_GPT		또는 조절제 주입 생물학적 반응 항암제로서 주사
Hospice Key Terms	호스피스 주요 용어	Hospice_GPT	호스피스_GPT		또는 조절제 주입 생물학적 주사 반응 항신생물질로서
Hospice Key Terms	호스피스 주요 용어	Hospice_GPT	호스피스_GPT		또는 조절제 주입 생물학적 주사 반응 항암제로서
Hospice Key Terms	호스피스 주요 용어	Hospice_GPT	호스피스_GPT		또는 조절제 주입 생물학적 주사 항신생물질로서 반응
Hospice Key Terms	호스피스 주요 용어	Hospice_GPT	호스피스_GPT		또는 조절제 주입 생물학적 주사 항암제로서 반응
Hospice Key Terms	호스피스 주요 용어	Hospice_GPT	호스피스_GPT		또는 조절제 주입 생물학적 항신생물질로서 반응 주사
Hospice Key Terms	호스피스 주요 용어	Hospice_GPT	호스피스_GPT		또는 조절제 주입 생물학적 항신생물질로서 주사 반응
Hospice Key Terms	호스피스 주요 용어	Hospice_GPT	호스피스_GPT		또는 조절제 주입 생물학적 항암제로서 반응 주사
Hospice Key Terms	호스피스 주요 용어	Hospice_GPT	호스피스_GPT		또는 조절제 주입 생물학적 항암제로서 주사 반응
Hospice Key Terms	호스피스 주요 용어	Hospice_GPT	호스피스_GPT		또는 조절제 주입 주사 반응 생물학적 항신생물질로서
Hospice Key Terms	호스피스 주요 용어	Hospice_GPT	호스피스_GPT		또는 조절제 주입 주사 반응 생물학적 항암제로서
Hospice Key Terms	호스피스 주요 용어	Hospice_GPT	호스피스_GPT		또는 조절제 주입 주사 반응 항신생물질로서 생물학적
Hospice Key Terms	호스피스 주요 용어	Hospice_GPT	호스피스_GPT		또는 조절제 주입 주사 반응 항암제로서 생물학적
Hospice Key Terms	호스피스 주요 용어	Hospice_GPT	호스피스_GPT		또는 조절제 주입 주사 생물학적 반응 항신생물질로서
Hospice Key Terms	호스피스 주요 용어	Hospice_GPT	호스피스_GPT		또는 조절제 주입 주사 생물학적 반응 항암제로서
Hospice Key Terms	호스피스 주요 용어	Hospice_GPT	호스피스_GPT		또는 조절제 주입 주사 생물학적 항신생물질로서 반응
Hospice Key Terms	호스피스 주요 용어	Hospice_GPT	호스피스_GPT		또는 조절제 주입 주사 생물학적 항암제로서 반응
Hospice Key Terms	호스피스 주요 용어	Hospice_GPT	호스피스_GPT		또는 조절제 주입 주사 항신생물질로서 반응 생물학적
Hospice Key Terms	호스피스 주요 용어	Hospice_GPT	호스피스_GPT		또는 조절제 주입 주사 항신생물질로서 생물학적 반응
Hospice Key Terms	호스피스 주요 용어	Hospice_GPT	호스피스_GPT		또는 조절제 주입 주사 항암제로서 반응 생물학적
Hospice Key Terms	호스피스 주요 용어	Hospice_GPT	호스피스_GPT		또는 조절제 주입 주사 항암제로서 생물학적 반응
Hospice Key Terms	호스피스 주요 용어	Hospice_GPT	호스피스_GPT		또는 조절제 주입 항신생물질로서 반응 생물학적 주사
Hospice Key Terms	호스피스 주요 용어	Hospice_GPT	호스피스_GPT		또는 조절제 주입 항신생물질로서 반응 주사 생물학적
Hospice Key Terms	호스피스 주요 용어	Hospice_GPT	호스피스_GPT		또는 조절제 주입 항신생물질로서 생물학적 반응 주사
Hospice Key Terms	호스피스 주요 용어	Hospice_GPT	호스피스_GPT		또는 조절제 주입 항신생물질로서 생물학적 주사 반응
Hospice Key Terms	호스피스 주요 용어	Hospice_GPT	호스피스_GPT		또는 조절제 주입 항신생물질로서 주사 반응 생물학적
Hospice Key Terms	호스피스 주요 용어	Hospice_GPT	호스피스_GPT		또는 조절제 주입 항신생물질로서 주사 생물학적 반응
Hospice Key Terms	호스피스 주요 용어	Hospice_GPT	호스피스_GPT		또는 조절제 주입 항암제로서 반응 생물학적 주사
Hospice Key Terms	호스피스 주요 용어	Hospice_GPT	호스피스_GPT		또는 조절제 주입 항암제로서 반응 주사 생물학적
Hospice Key Terms	호스피스 주요 용어	Hospice_GPT	호스피스_GPT		또는 조절제 주입 항암제로서 생물학적 반응 주사
Hospice Key Terms	호스피스 주요 용어	Hospice_GPT	호스피스_GPT		또는 조절제 주입 항암제로서 생물학적 주사 반응
Hospice Key Terms	호스피스 주요 용어	Hospice_GPT	호스피스_GPT		또는 조절제 주입 항암제로서 주사 반응 생물학적
Hospice Key Terms	호스피스 주요 용어	Hospice_GPT	호스피스_GPT		또는 조절제 주입 항암제로서 주사 생물학적 반응
Hospice Key Terms	호스피스 주요 용어	Hospice_GPT	호스피스_GPT		또는 조절제 항신생물질로서 반응 생물학적 주사 주입
Hospice Key Terms	호스피스 주요 용어	Hospice_GPT	호스피스_GPT		또는 조절제 항신생물질로서 반응 생물학적 주입 주사
Hospice Key Terms	호스피스 주요 용어	Hospice_GPT	호스피스_GPT		또는 조절제 항신생물질로서 반응 주사 생물학적 주입
Hospice Key Terms	호스피스 주요 용어	Hospice_GPT	호스피스_GPT		또는 조절제 항신생물질로서 반응 주사 주입 생물학적
Hospice Key Terms	호스피스 주요 용어	Hospice_GPT	호스피스_GPT		또는 조절제 항신생물질로서 반응 주입 생물학적 주사
Hospice Key Terms	호스피스 주요 용어	Hospice_GPT	호스피스_GPT		또는 조절제 항신생물질로서 반응 주입 주사 생물학적
Hospice Key Terms	호스피스 주요 용어	Hospice_GPT	호스피스_GPT		또는 조절제 항신생물질로서 생물학적 반응 주사 주입
Hospice Key Terms	호스피스 주요 용어	Hospice_GPT	호스피스_GPT		또는 조절제 항신생물질로서 생물학적 반응 주입 주사
Hospice Key Terms	호스피스 주요 용어	Hospice_GPT	호스피스_GPT		또는 조절제 항신생물질로서 생물학적 주사 반응 주입
Hospice Key Terms	호스피스 주요 용어	Hospice_GPT	호스피스_GPT		또는 조절제 항신생물질로서 생물학적 주사 주입 반응
Hospice Key Terms	호스피스 주요 용어	Hospice_GPT	호스피스_GPT		또는 조절제 항신생물질로서 생물학적 주입 반응 주사
Hospice Key Terms	호스피스 주요 용어	Hospice_GPT	호스피스_GPT		또는 조절제 항신생물질로서 생물학적 주입 주사 반응
Hospice Key Terms	호스피스 주요 용어	Hospice_GPT	호스피스_GPT		또는 조절제 항신생물질로서 주사 반응 생물학적 주입
Hospice Key Terms	호스피스 주요 용어	Hospice_GPT	호스피스_GPT		또는 조절제 항신생물질로서 주사 반응 주입 생물학적
Hospice Key Terms	호스피스 주요 용어	Hospice_GPT	호스피스_GPT		또는 조절제 항신생물질로서 주사 생물학적 반응 주입
Hospice Key Terms	호스피스 주요 용어	Hospice_GPT	호스피스_GPT		또는 조절제 항신생물질로서 주사 생물학적 주입 반응
Hospice Key Terms	호스피스 주요 용어	Hospice_GPT	호스피스_GPT		또는 조절제 항신생물질로서 주사 주입 반응 생물학적
Hospice Key Terms	호스피스 주요 용어	Hospice_GPT	호스피스_GPT		또는 조절제 항신생물질로서 주사 주입 생물학적 반응
Hospice Key Terms	호스피스 주요 용어	Hospice_GPT	호스피스_GPT		또는 조절제 항신생물질로서 주입 반응 생물학적 주사
Hospice Key Terms	호스피스 주요 용어	Hospice_GPT	호스피스_GPT		또는 조절제 항신생물질로서 주입 반응 주사 생물학적
Hospice Key Terms	호스피스 주요 용어	Hospice_GPT	호스피스_GPT		또는 조절제 항신생물질로서 주입 생물학적 반응 주사
Hospice Key Terms	호스피스 주요 용어	Hospice_GPT	호스피스_GPT		또는 조절제 항신생물질로서 주입 생물학적 주사 반응
Hospice Key Terms	호스피스 주요 용어	Hospice_GPT	호스피스_GPT		또는 조절제 항신생물질로서 주입 주사 반응 생물학적
Hospice Key Terms	호스피스 주요 용어	Hospice_GPT	호스피스_GPT		또는 조절제 항신생물질로서 주입 주사 생물학적 반응
Hospice Key Terms	호스피스 주요 용어	Hospice_GPT	호스피스_GPT		또는 조절제 항암제로서 반응 생물학적 주사 주입
Hospice Key Terms	호스피스 주요 용어	Hospice_GPT	호스피스_GPT		또는 조절제 항암제로서 반응 생물학적 주입 주사
Hospice Key Terms	호스피스 주요 용어	Hospice_GPT	호스피스_GPT		또는 조절제 항암제로서 반응 주사 생물학적 주입
Hospice Key Terms	호스피스 주요 용어	Hospice_GPT	호스피스_GPT		또는 조절제 항암제로서 반응 주사 주입 생물학적
Hospice Key Terms	호스피스 주요 용어	Hospice_GPT	호스피스_GPT		또는 조절제 항암제로서 반응 주입 생물학적 주사
Hospice Key Terms	호스피스 주요 용어	Hospice_GPT	호스피스_GPT		또는 조절제 항암제로서 반응 주입 주사 생물학적
Hospice Key Terms	호스피스 주요 용어	Hospice_GPT	호스피스_GPT		또는 조절제 항암제로서 생물학적 반응 주사 주입
Hospice Key Terms	호스피스 주요 용어	Hospice_GPT	호스피스_GPT		또는 조절제 항암제로서 생물학적 반응 주입 주사
Hospice Key Terms	호스피스 주요 용어	Hospice_GPT	호스피스_GPT		또는 조절제 항암제로서 생물학적 주사 반응 주입
Hospice Key Terms	호스피스 주요 용어	Hospice_GPT	호스피스_GPT		또는 조절제 항암제로서 생물학적 주사 주입 반응
Hospice Key Terms	호스피스 주요 용어	Hospice_GPT	호스피스_GPT		또는 조절제 항암제로서 생물학적 주입 반응 주사
Hospice Key Terms	호스피스 주요 용어	Hospice_GPT	호스피스_GPT		또는 조절제 항암제로서 생물학적 주입 주사 반응
Hospice Key Terms	호스피스 주요 용어	Hospice_GPT	호스피스_GPT		또는 조절제 항암제로서 주사 반응 생물학적 주입
Hospice Key Terms	호스피스 주요 용어	Hospice_GPT	호스피스_GPT		또는 조절제 항암제로서 주사 반응 주입 생물학적
Hospice Key Terms	호스피스 주요 용어	Hospice_GPT	호스피스_GPT		또는 조절제 항암제로서 주사 생물학적 반응 주입
Hospice Key Terms	호스피스 주요 용어	Hospice_GPT	호스피스_GPT		또는 조절제 항암제로서 주사 생물학적 주입 반응
Hospice Key Terms	호스피스 주요 용어	Hospice_GPT	호스피스_GPT		또는 조절제 항암제로서 주사 주입 반응 생물학적
Hospice Key Terms	호스피스 주요 용어	Hospice_GPT	호스피스_GPT		또는 조절제 항암제로서 주사 주입 생물학적 반응
Hospice Key Terms	호스피스 주요 용어	Hospice_GPT	호스피스_GPT		또는 조절제 항암제로서 주입 반응 생물학적 주사
Hospice Key Terms	호스피스 주요 용어	Hospice_GPT	호스피스_GPT		또는 조절제 항암제로서 주입 반응 주사 생물학적
Hospice Key Terms	호스피스 주요 용어	Hospice_GPT	호스피스_GPT		또는 조절제 항암제로서 주입 생물학적 반응 주사
Hospice Key Terms	호스피스 주요 용어	Hospice_GPT	호스피스_GPT		또는 조절제 항암제로서 주입 생물학적 주사 반응
Hospice Key Terms	호스피스 주요 용어	Hospice_GPT	호스피스_GPT		또는 조절제 항암제로서 주입 주사 반응 생물학적
Hospice Key Terms	호스피스 주요 용어	Hospice_GPT	호스피스_GPT		또는 조절제 항암제로서 주입 주사 생물학적 반응
Hospice Key Terms	호스피스 주요 용어	Hospice_GPT	호스피스_GPT		또는 주사 반응 생물학적 조절제 주입 항신생물질로서
Hospice Key Terms	호스피스 주요 용어	Hospice_GPT	호스피스_GPT		또는 주사 반응 생물학적 조절제 주입 항암제로서
Hospice Key Terms	호스피스 주요 용어	Hospice_GPT	호스피스_GPT		또는 주사 반응 생물학적 조절제 항신생물질로서 주입
Hospice Key Terms	호스피스 주요 용어	Hospice_GPT	호스피스_GPT		또는 주사 반응 생물학적 조절제 항암제로서 주입
Hospice Key Terms	호스피스 주요 용어	Hospice_GPT	호스피스_GPT		또는 주사 반응 생물학적 주입 조절제 항신생물질로서
Hospice Key Terms	호스피스 주요 용어	Hospice_GPT	호스피스_GPT		또는 주사 반응 생물학적 주입 조절제 항암제로서
Hospice Key Terms	호스피스 주요 용어	Hospice_GPT	호스피스_GPT		또는 주사 반응 생물학적 주입 항신생물질로서 조절제
Hospice Key Terms	호스피스 주요 용어	Hospice_GPT	호스피스_GPT		또는 주사 반응 생물학적 주입 항암제로서 조절제
Hospice Key Terms	호스피스 주요 용어	Hospice_GPT	호스피스_GPT		또는 주사 반응 생물학적 항신생물질로서 조절제 주입
Hospice Key Terms	호스피스 주요 용어	Hospice_GPT	호스피스_GPT		또는 주사 반응 생물학적 항신생물질로서 주입 조절제
Hospice Key Terms	호스피스 주요 용어	Hospice_GPT	호스피스_GPT		또는 주사 반응 생물학적 항암제로서 조절제 주입
Hospice Key Terms	호스피스 주요 용어	Hospice_GPT	호스피스_GPT		또는 주사 반응 생물학적 항암제로서 주입 조절제
Hospice Key Terms	호스피스 주요 용어	Hospice_GPT	호스피스_GPT		또는 주사 반응 조절제 생물학적 주입 항신생물질로서
Hospice Key Terms	호스피스 주요 용어	Hospice_GPT	호스피스_GPT		또는 주사 반응 조절제 생물학적 주입 항암제로서
Hospice Key Terms	호스피스 주요 용어	Hospice_GPT	호스피스_GPT		또는 주사 반응 조절제 생물학적 항신생물질로서 주입
Hospice Key Terms	호스피스 주요 용어	Hospice_GPT	호스피스_GPT		또는 주사 반응 조절제 생물학적 항암제로서 주입
Hospice Key Terms	호스피스 주요 용어	Hospice_GPT	호스피스_GPT		또는 주사 반응 조절제 주입 생물학적 항신생물질로서
Hospice Key Terms	호스피스 주요 용어	Hospice_GPT	호스피스_GPT		또는 주사 반응 조절제 주입 생물학적 항암제로서
Hospice Key Terms	호스피스 주요 용어	Hospice_GPT	호스피스_GPT		또는 주사 반응 조절제 주입 항신생물질로서 생물학적
Hospice Key Terms	호스피스 주요 용어	Hospice_GPT	호스피스_GPT		또는 주사 반응 조절제 주입 항암제로서 생물학적
Hospice Key Terms	호스피스 주요 용어	Hospice_GPT	호스피스_GPT		또는 주사 반응 조절제 항신생물질로서 생물학적 주입
Hospice Key Terms	호스피스 주요 용어	Hospice_GPT	호스피스_GPT		또는 주사 반응 조절제 항신생물질로서 주입 생물학적
Hospice Key Terms	호스피스 주요 용어	Hospice_GPT	호스피스_GPT		또는 주사 반응 조절제 항암제로서 생물학적 주입
Hospice Key Terms	호스피스 주요 용어	Hospice_GPT	호스피스_GPT		또는 주사 반응 조절제 항암제로서 주입 생물학적
Hospice Key Terms	호스피스 주요 용어	Hospice_GPT	호스피스_GPT		또는 주사 반응 주입 생물학적 조절제 항신생물질로서
Hospice Key Terms	호스피스 주요 용어	Hospice_GPT	호스피스_GPT		또는 주사 반응 주입 생물학적 조절제 항암제로서
Hospice Key Terms	호스피스 주요 용어	Hospice_GPT	호스피스_GPT		또는 주사 반응 주입 생물학적 항신생물질로서 조절제
Hospice Key Terms	호스피스 주요 용어	Hospice_GPT	호스피스_GPT		또는 주사 반응 주입 생물학적 항암제로서 조절제
Hospice Key Terms	호스피스 주요 용어	Hospice_GPT	호스피스_GPT		또는 주사 반응 주입 조절제 생물학적 항신생물질로서
Hospice Key Terms	호스피스 주요 용어	Hospice_GPT	호스피스_GPT		또는 주사 반응 주입 조절제 생물학적 항암제로서
Hospice Key Terms	호스피스 주요 용어	Hospice_GPT	호스피스_GPT		또는 주사 반응 주입 조절제 항신생물질로서 생물학적
Hospice Key Terms	호스피스 주요 용어	Hospice_GPT	호스피스_GPT		또는 주사 반응 주입 조절제 항암제로서 생물학적
Hospice Key Terms	호스피스 주요 용어	Hospice_GPT	호스피스_GPT		또는 주사 반응 주입 항신생물질로서 생물학적 조절제
Hospice Key Terms	호스피스 주요 용어	Hospice_GPT	호스피스_GPT		또는 주사 반응 주입 항신생물질로서 조절제 생물학적
Hospice Key Terms	호스피스 주요 용어	Hospice_GPT	호스피스_GPT		또는 주사 반응 주입 항암제로서 생물학적 조절제
Hospice Key Terms	호스피스 주요 용어	Hospice_GPT	호스피스_GPT		또는 주사 반응 주입 항암제로서 조절제 생물학적
Hospice Key Terms	호스피스 주요 용어	Hospice_GPT	호스피스_GPT		또는 주사 반응 항신생물질로서 생물학적 조절제 주입
Hospice Key Terms	호스피스 주요 용어	Hospice_GPT	호스피스_GPT		또는 주사 반응 항신생물질로서 생물학적 주입 조절제
Hospice Key Terms	호스피스 주요 용어	Hospice_GPT	호스피스_GPT		또는 주사 반응 항신생물질로서 조절제 생물학적 주입
Hospice Key Terms	호스피스 주요 용어	Hospice_GPT	호스피스_GPT		또는 주사 반응 항신생물질로서 조절제 주입 생물학적
Hospice Key Terms	호스피스 주요 용어	Hospice_GPT	호스피스_GPT		또는 주사 반응 항신생물질로서 주입 생물학적 조절제
Hospice Key Terms	호스피스 주요 용어	Hospice_GPT	호스피스_GPT		또는 주사 반응 항신생물질로서 주입 조절제 생물학적
Hospice Key Terms	호스피스 주요 용어	Hospice_GPT	호스피스_GPT		또는 주사 반응 항암제로서 생물학적 조절제 주입
Hospice Key Terms	호스피스 주요 용어	Hospice_GPT	호스피스_GPT		또는 주사 반응 항암제로서 생물학적 주입 조절제
Hospice Key Terms	호스피스 주요 용어	Hospice_GPT	호스피스_GPT		또는 주사 반응 항암제로서 조절제 생물학적 주입
Hospice Key Terms	호스피스 주요 용어	Hospice_GPT	호스피스_GPT		또는 주사 반응 항암제로서 조절제 주입 생물학적
Hospice Key Terms	호스피스 주요 용어	Hospice_GPT	호스피스_GPT		또는 주사 반응 항암제로서 주입 생물학적 조절제
Hospice Key Terms	호스피스 주요 용어	Hospice_GPT	호스피스_GPT		또는 주사 반응 항암제로서 주입 조절제 생물학적
Hospice Key Terms	호스피스 주요 용어	Hospice_GPT	호스피스_GPT		또는 주사 생물학적 반응 조절제 주입 항신생물질로서
Hospice Key Terms	호스피스 주요 용어	Hospice_GPT	호스피스_GPT		또는 주사 생물학적 반응 조절제 주입 항암제로서
Hospice Key Terms	호스피스 주요 용어	Hospice_GPT	호스피스_GPT		또는 주사 생물학적 반응 조절제 항신생물질로서 주입
Hospice Key Terms	호스피스 주요 용어	Hospice_GPT	호스피스_GPT		또는 주사 생물학적 반응 조절제 항암제로서 주입
Hospice Key Terms	호스피스 주요 용어	Hospice_GPT	호스피스_GPT		또는 주사 생물학적 반응 주입 조절제 항신생물질로서
Hospice Key Terms	호스피스 주요 용어	Hospice_GPT	호스피스_GPT		또는 주사 생물학적 반응 주입 조절제 항암제로서
Hospice Key Terms	호스피스 주요 용어	Hospice_GPT	호스피스_GPT		또는 주사 생물학적 반응 주입 항신생물질로서 조절제
Hospice Key Terms	호스피스 주요 용어	Hospice_GPT	호스피스_GPT		또는 주사 생물학적 반응 주입 항암제로서 조절제
Hospice Key Terms	호스피스 주요 용어	Hospice_GPT	호스피스_GPT		또는 주사 생물학적 반응 항신생물질로서 조절제 주입
Hospice Key Terms	호스피스 주요 용어	Hospice_GPT	호스피스_GPT		또는 주사 생물학적 반응 항신생물질로서 주입 조절제
Hospice Key Terms	호스피스 주요 용어	Hospice_GPT	호스피스_GPT		또는 주사 생물학적 반응 항암제로서 조절제 주입
Hospice Key Terms	호스피스 주요 용어	Hospice_GPT	호스피스_GPT		또는 주사 생물학적 반응 항암제로서 주입 조절제
Hospice Key Terms	호스피스 주요 용어	Hospice_GPT	호스피스_GPT		또는 주사 생물학적 조절제 반응 주입 항신생물질로서
Hospice Key Terms	호스피스 주요 용어	Hospice_GPT	호스피스_GPT		또는 주사 생물학적 조절제 반응 주입 항암제로서
Hospice Key Terms	호스피스 주요 용어	Hospice_GPT	호스피스_GPT		또는 주사 생물학적 조절제 반응 항신생물질로서 주입
Hospice Key Terms	호스피스 주요 용어	Hospice_GPT	호스피스_GPT		또는 주사 생물학적 조절제 반응 항암제로서 주입
Hospice Key Terms	호스피스 주요 용어	Hospice_GPT	호스피스_GPT		또는 주사 생물학적 조절제 주입 반응 항신생물질로서
Hospice Key Terms	호스피스 주요 용어	Hospice_GPT	호스피스_GPT		또는 주사 생물학적 조절제 주입 반응 항암제로서
Hospice Key Terms	호스피스 주요 용어	Hospice_GPT	호스피스_GPT		또는 주사 생물학적 조절제 주입 항신생물질로서 반응
Hospice Key Terms	호스피스 주요 용어	Hospice_GPT	호스피스_GPT		또는 주사 생물학적 조절제 주입 항암제로서 반응
Hospice Key Terms	호스피스 주요 용어	Hospice_GPT	호스피스_GPT		또는 주사 생물학적 조절제 항신생물질로서 반응 주입
Hospice Key Terms	호스피스 주요 용어	Hospice_GPT	호스피스_GPT		또는 주사 생물학적 조절제 항신생물질로서 주입 반응
Hospice Key Terms	호스피스 주요 용어	Hospice_GPT	호스피스_GPT		또는 주사 생물학적 조절제 항암제로서 반응 주입
Hospice Key Terms	호스피스 주요 용어	Hospice_GPT	호스피스_GPT		또는 주사 생물학적 조절제 항암제로서 주입 반응
Hospice Key Terms	호스피스 주요 용어	Hospice_GPT	호스피스_GPT		또는 주사 생물학적 주입 반응 조절제 항신생물질로서
Hospice Key Terms	호스피스 주요 용어	Hospice_GPT	호스피스_GPT		또는 주사 생물학적 주입 반응 조절제 항암제로서
Hospice Key Terms	호스피스 주요 용어	Hospice_GPT	호스피스_GPT		또는 주사 생물학적 주입 반응 항신생물질로서 조절제
Hospice Key Terms	호스피스 주요 용어	Hospice_GPT	호스피스_GPT		또는 주사 생물학적 주입 반응 항암제로서 조절제
Hospice Key Terms	호스피스 주요 용어	Hospice_GPT	호스피스_GPT		또는 주사 생물학적 주입 조절제 반응 항신생물질로서
Hospice Key Terms	호스피스 주요 용어	Hospice_GPT	호스피스_GPT		또는 주사 생물학적 주입 조절제 반응 항암제로서
Hospice Key Terms	호스피스 주요 용어	Hospice_GPT	호스피스_GPT		또는 주사 생물학적 주입 조절제 항신생물질로서 반응
Hospice Key Terms	호스피스 주요 용어	Hospice_GPT	호스피스_GPT		또는 주사 생물학적 주입 조절제 항암제로서 반응
Hospice Key Terms	호스피스 주요 용어	Hospice_GPT	호스피스_GPT		또는 주사 생물학적 주입 항신생물질로서 반응 조절제
Hospice Key Terms	호스피스 주요 용어	Hospice_GPT	호스피스_GPT		또는 주사 생물학적 주입 항신생물질로서 조절제 반응
Hospice Key Terms	호스피스 주요 용어	Hospice_GPT	호스피스_GPT		또는 주사 생물학적 주입 항암제로서 반응 조절제
Hospice Key Terms	호스피스 주요 용어	Hospice_GPT	호스피스_GPT		또는 주사 생물학적 주입 항암제로서 조절제 반응
Hospice Key Terms	호스피스 주요 용어	Hospice_GPT	호스피스_GPT		또는 주사 생물학적 항신생물질로서 반응 조절제 주입
Hospice Key Terms	호스피스 주요 용어	Hospice_GPT	호스피스_GPT		또는 주사 생물학적 항신생물질로서 반응 주입 조절제
Hospice Key Terms	호스피스 주요 용어	Hospice_GPT	호스피스_GPT		또는 주사 생물학적 항신생물질로서 조절제 반응 주입
Hospice Key Terms	호스피스 주요 용어	Hospice_GPT	호스피스_GPT		또는 주사 생물학적 항신생물질로서 조절제 주입 반응
Hospice Key Terms	호스피스 주요 용어	Hospice_GPT	호스피스_GPT		또는 주사 생물학적 항신생물질로서 주입 반응 조절제
Hospice Key Terms	호스피스 주요 용어	Hospice_GPT	호스피스_GPT		또는 주사 생물학적 항신생물질로서 주입 조절제 반응
Hospice Key Terms	호스피스 주요 용어	Hospice_GPT	호스피스_GPT		또는 주사 생물학적 항암제로서 반응 조절제 주입
Hospice Key Terms	호스피스 주요 용어	Hospice_GPT	호스피스_GPT		또는 주사 생물학적 항암제로서 반응 주입 조절제
Hospice Key Terms	호스피스 주요 용어	Hospice_GPT	호스피스_GPT		또는 주사 생물학적 항암제로서 조절제 반응 주입
Hospice Key Terms	호스피스 주요 용어	Hospice_GPT	호스피스_GPT		또는 주사 생물학적 항암제로서 조절제 주입 반응
Hospice Key Terms	호스피스 주요 용어	Hospice_GPT	호스피스_GPT		또는 주사 생물학적 항암제로서 주입 반응 조절제
Hospice Key Terms	호스피스 주요 용어	Hospice_GPT	호스피스_GPT		또는 주사 생물학적 항암제로서 주입 조절제 반응
Hospice Key Terms	호스피스 주요 용어	Hospice_GPT	호스피스_GPT		또는 주사 암 주입 치료제 화학요법
Hospice Key Terms	호스피스 주요 용어	Hospice_GPT	호스피스_GPT		또는 주사 암 주입 화학요법 치료제
Hospice Key Terms	호스피스 주요 용어	Hospice_GPT	호스피스_GPT		또는 주사 암 치료제 주입 화학요법
Hospice Key Terms	호스피스 주요 용어	Hospice_GPT	호스피스_GPT		또는 주사 암 치료제 화학요법 주입
Hospice Key Terms	호스피스 주요 용어	Hospice_GPT	호스피스_GPT		또는 주사 암 화학요법 주입 치료제
Hospice Key Terms	호스피스 주요 용어	Hospice_GPT	호스피스_GPT		또는 주사 암 화학요법 치료제 주입
Hospice Key Terms	호스피스 주요 용어	Hospice_GPT	호스피스_GPT		또는 주사 제제 주입 항암
Hospice Key Terms	호스피스 주요 용어	Hospice_GPT	호스피스_GPT		또는 주사 제제 주입 항암성
Hospice Key Terms	호스피스 주요 용어	Hospice_GPT	호스피스_GPT		또는 주사 제제 항암 주입
Hospice Key Terms	호스피스 주요 용어	Hospice_GPT	호스피스_GPT		또는 주사 제제 항암성 주입
Hospice Key Terms	호스피스 주요 용어	Hospice_GPT	호스피스_GPT		또는 주사 조절제 반응 생물학적 주입 항신생물질로서
Hospice Key Terms	호스피스 주요 용어	Hospice_GPT	호스피스_GPT		또는 주사 조절제 반응 생물학적 주입 항암제로서
Hospice Key Terms	호스피스 주요 용어	Hospice_GPT	호스피스_GPT		또는 주사 조절제 반응 생물학적 항신생물질로서 주입
Hospice Key Terms	호스피스 주요 용어	Hospice_GPT	호스피스_GPT		또는 주사 조절제 반응 생물학적 항암제로서 주입
Hospice Key Terms	호스피스 주요 용어	Hospice_GPT	호스피스_GPT		또는 주사 조절제 반응 주입 생물학적 항신생물질로서
Hospice Key Terms	호스피스 주요 용어	Hospice_GPT	호스피스_GPT		또는 주사 조절제 반응 주입 생물학적 항암제로서
Hospice Key Terms	호스피스 주요 용어	Hospice_GPT	호스피스_GPT		또는 주사 조절제 반응 주입 항신생물질로서 생물학적
Hospice Key Terms	호스피스 주요 용어	Hospice_GPT	호스피스_GPT		또는 주사 조절제 반응 주입 항암제로서 생물학적
Hospice Key Terms	호스피스 주요 용어	Hospice_GPT	호스피스_GPT		또는 주사 조절제 반응 항신생물질로서 생물학적 주입
Hospice Key Terms	호스피스 주요 용어	Hospice_GPT	호스피스_GPT		또는 주사 조절제 반응 항신생물질로서 주입 생물학적
Hospice Key Terms	호스피스 주요 용어	Hospice_GPT	호스피스_GPT		또는 주사 조절제 반응 항암제로서 생물학적 주입
Hospice Key Terms	호스피스 주요 용어	Hospice_GPT	호스피스_GPT		또는 주사 조절제 반응 항암제로서 주입 생물학적
Hospice Key Terms	호스피스 주요 용어	Hospice_GPT	호스피스_GPT		또는 주사 조절제 생물학적 반응 주입 항신생물질로서
Hospice Key Terms	호스피스 주요 용어	Hospice_GPT	호스피스_GPT		또는 주사 조절제 생물학적 반응 주입 항암제로서
Hospice Key Terms	호스피스 주요 용어	Hospice_GPT	호스피스_GPT		또는 주사 조절제 생물학적 반응 항신생물질로서 주입
Hospice Key Terms	호스피스 주요 용어	Hospice_GPT	호스피스_GPT		또는 주사 조절제 생물학적 반응 항암제로서 주입
Hospice Key Terms	호스피스 주요 용어	Hospice_GPT	호스피스_GPT		또는 주사 조절제 생물학적 주입 반응 항신생물질로서
Hospice Key Terms	호스피스 주요 용어	Hospice_GPT	호스피스_GPT		또는 주사 조절제 생물학적 주입 반응 항암제로서
Hospice Key Terms	호스피스 주요 용어	Hospice_GPT	호스피스_GPT		또는 주사 조절제 생물학적 주입 항신생물질로서 반응
Hospice Key Terms	호스피스 주요 용어	Hospice_GPT	호스피스_GPT		또는 주사 조절제 생물학적 주입 항암제로서 반응
Hospice Key Terms	호스피스 주요 용어	Hospice_GPT	호스피스_GPT		또는 주사 조절제 생물학적 항신생물질로서 반응 주입
Hospice Key Terms	호스피스 주요 용어	Hospice_GPT	호스피스_GPT		또는 주사 조절제 생물학적 항신생물질로서 주입 반응
Hospice Key Terms	호스피스 주요 용어	Hospice_GPT	호스피스_GPT		또는 주사 조절제 생물학적 항암제로서 반응 주입
Hospice Key Terms	호스피스 주요 용어	Hospice_GPT	호스피스_GPT		또는 주사 조절제 생물학적 항암제로서 주입 반응
Hospice Key Terms	호스피스 주요 용어	Hospice_GPT	호스피스_GPT		또는 주사 조절제 주입 반응 생물학적 항신생물질로서
Hospice Key Terms	호스피스 주요 용어	Hospice_GPT	호스피스_GPT		또는 주사 조절제 주입 반응 생물학적 항암제로서
Hospice Key Terms	호스피스 주요 용어	Hospice_GPT	호스피스_GPT		또는 주사 조절제 주입 반응 항신생물질로서 생물학적
Hospice Key Terms	호스피스 주요 용어	Hospice_GPT	호스피스_GPT		또는 주사 조절제 주입 반응 항암제로서 생물학적
Hospice Key Terms	호스피스 주요 용어	Hospice_GPT	호스피스_GPT		또는 주사 조절제 주입 생물학적 반응 항신생물질로서
Hospice Key Terms	호스피스 주요 용어	Hospice_GPT	호스피스_GPT		또는 주사 조절제 주입 생물학적 반응 항암제로서
Hospice Key Terms	호스피스 주요 용어	Hospice_GPT	호스피스_GPT		또는 주사 조절제 주입 생물학적 항신생물질로서 반응
Hospice Key Terms	호스피스 주요 용어	Hospice_GPT	호스피스_GPT		또는 주사 조절제 주입 생물학적 항암제로서 반응
Hospice Key Terms	호스피스 주요 용어	Hospice_GPT	호스피스_GPT		또는 주사 조절제 주입 항신생물질로서 반응 생물학적
Hospice Key Terms	호스피스 주요 용어	Hospice_GPT	호스피스_GPT		또는 주사 조절제 주입 항신생물질로서 생물학적 반응
Hospice Key Terms	호스피스 주요 용어	Hospice_GPT	호스피스_GPT		또는 주사 조절제 주입 항암제로서 반응 생물학적
Hospice Key Terms	호스피스 주요 용어	Hospice_GPT	호스피스_GPT		또는 주사 조절제 주입 항암제로서 생물학적 반응
Hospice Key Terms	호스피스 주요 용어	Hospice_GPT	호스피스_GPT		또는 주사 조절제 항신생물질로서 반응 생물학적 주입
Hospice Key Terms	호스피스 주요 용어	Hospice_GPT	호스피스_GPT		또는 주사 조절제 항신생물질로서 반응 주입 생물학적
Hospice Key Terms	호스피스 주요 용어	Hospice_GPT	호스피스_GPT		또는 주사 조절제 항신생물질로서 생물학적 반응 주입
Hospice Key Terms	호스피스 주요 용어	Hospice_GPT	호스피스_GPT		또는 주사 조절제 항신생물질로서 생물학적 주입 반응
Hospice Key Terms	호스피스 주요 용어	Hospice_GPT	호스피스_GPT		또는 주사 조절제 항신생물질로서 주입 반응 생물학적
Hospice Key Terms	호스피스 주요 용어	Hospice_GPT	호스피스_GPT		또는 주사 조절제 항신생물질로서 주입 생물학적 반응
Hospice Key Terms	호스피스 주요 용어	Hospice_GPT	호스피스_GPT		또는 주사 조절제 항암제로서 반응 생물학적 주입
Hospice Key Terms	호스피스 주요 용어	Hospice_GPT	호스피스_GPT		또는 주사 조절제 항암제로서 반응 주입 생물학적
Hospice Key Terms	호스피스 주요 용어	Hospice_GPT	호스피스_GPT		또는 주사 조절제 항암제로서 생물학적 반응 주입
Hospice Key Terms	호스피스 주요 용어	Hospice_GPT	호스피스_GPT		또는 주사 조절제 항암제로서 생물학적 주입 반응
Hospice Key Terms	호스피스 주요 용어	Hospice_GPT	호스피스_GPT		또는 주사 조절제 항암제로서 주입 반응 생물학적
Hospice Key Terms	호스피스 주요 용어	Hospice_GPT	호스피스_GPT		또는 주사 조절제 항암제로서 주입 생물학적 반응
Hospice Key Terms	호스피스 주요 용어	Hospice_GPT	호스피스_GPT		또는 주사 주입 반응 생물학적 조절제 항신생물질로서
Hospice Key Terms	호스피스 주요 용어	Hospice_GPT	호스피스_GPT		또는 주사 주입 반응 생물학적 조절제 항암제로서
Hospice Key Terms	호스피스 주요 용어	Hospice_GPT	호스피스_GPT		또는 주사 주입 반응 생물학적 항신생물질로서 조절제
Hospice Key Terms	호스피스 주요 용어	Hospice_GPT	호스피스_GPT		또는 주사 주입 반응 생물학적 항암제로서 조절제
Hospice Key Terms	호스피스 주요 용어	Hospice_GPT	호스피스_GPT		또는 주사 주입 반응 조절제 생물학적 항신생물질로서
Hospice Key Terms	호스피스 주요 용어	Hospice_GPT	호스피스_GPT		또는 주사 주입 반응 조절제 생물학적 항암제로서
Hospice Key Terms	호스피스 주요 용어	Hospice_GPT	호스피스_GPT		또는 주사 주입 반응 조절제 항신생물질로서 생물학적
Hospice Key Terms	호스피스 주요 용어	Hospice_GPT	호스피스_GPT		또는 주사 주입 반응 조절제 항암제로서 생물학적
Hospice Key Terms	호스피스 주요 용어	Hospice_GPT	호스피스_GPT		또는 주사 주입 반응 항신생물질로서 생물학적 조절제
Hospice Key Terms	호스피스 주요 용어	Hospice_GPT	호스피스_GPT		또는 주사 주입 반응 항신생물질로서 조절제 생물학적
Hospice Key Terms	호스피스 주요 용어	Hospice_GPT	호스피스_GPT		또는 주사 주입 반응 항암제로서 생물학적 조절제
Hospice Key Terms	호스피스 주요 용어	Hospice_GPT	호스피스_GPT		또는 주사 주입 반응 항암제로서 조절제 생물학적
Hospice Key Terms	호스피스 주요 용어	Hospice_GPT	호스피스_GPT		또는 주사 주입 생물학적 반응 조절제 항신생물질로서
Hospice Key Terms	호스피스 주요 용어	Hospice_GPT	호스피스_GPT		또는 주사 주입 생물학적 반응 조절제 항암제로서
Hospice Key Terms	호스피스 주요 용어	Hospice_GPT	호스피스_GPT		또는 주사 주입 생물학적 반응 항신생물질로서 조절제
Hospice Key Terms	호스피스 주요 용어	Hospice_GPT	호스피스_GPT		또는 주사 주입 생물학적 반응 항암제로서 조절제
Hospice Key Terms	호스피스 주요 용어	Hospice_GPT	호스피스_GPT		또는 주사 주입 생물학적 조절제 반응 항신생물질로서
Hospice Key Terms	호스피스 주요 용어	Hospice_GPT	호스피스_GPT		또는 주사 주입 생물학적 조절제 반응 항암제로서
Hospice Key Terms	호스피스 주요 용어	Hospice_GPT	호스피스_GPT		또는 주사 주입 생물학적 조절제 항신생물질로서 반응
Hospice Key Terms	호스피스 주요 용어	Hospice_GPT	호스피스_GPT		또는 주사 주입 생물학적 조절제 항암제로서 반응
Hospice Key Terms	호스피스 주요 용어	Hospice_GPT	호스피스_GPT		또는 주사 주입 생물학적 항신생물질로서 반응 조절제
Hospice Key Terms	호스피스 주요 용어	Hospice_GPT	호스피스_GPT		또는 주사 주입 생물학적 항신생물질로서 조절제 반응
Hospice Key Terms	호스피스 주요 용어	Hospice_GPT	호스피스_GPT		또는 주사 주입 생물학적 항암제로서 반응 조절제
Hospice Key Terms	호스피스 주요 용어	Hospice_GPT	호스피스_GPT		또는 주사 주입 생물학적 항암제로서 조절제 반응
Hospice Key Terms	호스피스 주요 용어	Hospice_GPT	호스피스_GPT		또는 주사 주입 암 치료제 화학요법
Hospice Key Terms	호스피스 주요 용어	Hospice_GPT	호스피스_GPT		또는 주사 주입 암 화학요법 치료제
Hospice Key Terms	호스피스 주요 용어	Hospice_GPT	호스피스_GPT		또는 주사 주입 제제 항암
Hospice Key Terms	호스피스 주요 용어	Hospice_GPT	호스피스_GPT		또는 주사 주입 제제 항암성
Hospice Key Terms	호스피스 주요 용어	Hospice_GPT	호스피스_GPT		또는 주사 주입 조절제 반응 생물학적 항신생물질로서
Hospice Key Terms	호스피스 주요 용어	Hospice_GPT	호스피스_GPT		또는 주사 주입 조절제 반응 생물학적 항암제로서
Hospice Key Terms	호스피스 주요 용어	Hospice_GPT	호스피스_GPT		또는 주사 주입 조절제 반응 항신생물질로서 생물학적
Hospice Key Terms	호스피스 주요 용어	Hospice_GPT	호스피스_GPT		또는 주사 주입 조절제 반응 항암제로서 생물학적
Hospice Key Terms	호스피스 주요 용어	Hospice_GPT	호스피스_GPT		또는 주사 주입 조절제 생물학적 반응 항신생물질로서
Hospice Key Terms	호스피스 주요 용어	Hospice_GPT	호스피스_GPT		또는 주사 주입 조절제 생물학적 반응 항암제로서
Hospice Key Terms	호스피스 주요 용어	Hospice_GPT	호스피스_GPT		또는 주사 주입 조절제 생물학적 항신생물질로서 반응
Hospice Key Terms	호스피스 주요 용어	Hospice_GPT	호스피스_GPT		또는 주사 주입 조절제 생물학적 항암제로서 반응
Hospice Key Terms	호스피스 주요 용어	Hospice_GPT	호스피스_GPT		또는 주사 주입 조절제 항신생물질로서 반응 생물학적
Hospice Key Terms	호스피스 주요 용어	Hospice_GPT	호스피스_GPT		또는 주사 주입 조절제 항신생물질로서 생물학적 반응
Hospice Key Terms	호스피스 주요 용어	Hospice_GPT	호스피스_GPT		또는 주사 주입 조절제 항암제로서 반응 생물학적
Hospice Key Terms	호스피스 주요 용어	Hospice_GPT	호스피스_GPT		또는 주사 주입 조절제 항암제로서 생물학적 반응
Hospice Key Terms	호스피스 주요 용어	Hospice_GPT	호스피스_GPT		또는 주사 주입 치료제 암 화학요법
Hospice Key Terms	호스피스 주요 용어	Hospice_GPT	호스피스_GPT		또는 주사 주입 치료제 화학요법 암
Hospice Key Terms	호스피스 주요 용어	Hospice_GPT	호스피스_GPT		또는 주사 주입 항신생물질로서 반응 생물학적 조절제
Hospice Key Terms	호스피스 주요 용어	Hospice_GPT	호스피스_GPT		또는 주사 주입 항신생물질로서 반응 조절제 생물학적
Hospice Key Terms	호스피스 주요 용어	Hospice_GPT	호스피스_GPT		또는 주사 주입 항신생물질로서 생물학적 반응 조절제
Hospice Key Terms	호스피스 주요 용어	Hospice_GPT	호스피스_GPT		또는 주사 주입 항신생물질로서 생물학적 조절제 반응
Hospice Key Terms	호스피스 주요 용어	Hospice_GPT	호스피스_GPT		또는 주사 주입 항신생물질로서 조절제 반응 생물학적
Hospice Key Terms	호스피스 주요 용어	Hospice_GPT	호스피스_GPT		또는 주사 주입 항신생물질로서 조절제 생물학적 반응
Hospice Key Terms	호스피스 주요 용어	Hospice_GPT	호스피스_GPT		또는 주사 주입 항암 제제
Hospice Key Terms	호스피스 주요 용어	Hospice_GPT	호스피스_GPT		또는 주사 주입 항암성 제제
Hospice Key Terms	호스피스 주요 용어	Hospice_GPT	호스피스_GPT		또는 주사 주입 항암제로서 반응 생물학적 조절제
Hospice Key Terms	호스피스 주요 용어	Hospice_GPT	호스피스_GPT		또는 주사 주입 항암제로서 반응 조절제 생물학적
Hospice Key Terms	호스피스 주요 용어	Hospice_GPT	호스피스_GPT		또는 주사 주입 항암제로서 생물학적 반응 조절제
Hospice Key Terms	호스피스 주요 용어	Hospice_GPT	호스피스_GPT		또는 주사 주입 항암제로서 생물학적 조절제 반응
Hospice Key Terms	호스피스 주요 용어	Hospice_GPT	호스피스_GPT		또는 주사 주입 항암제로서 조절제 반응 생물학적
Hospice Key Terms	호스피스 주요 용어	Hospice_GPT	호스피스_GPT		또는 주사 주입 항암제로서 조절제 생물학적 반응
Hospice Key Terms	호스피스 주요 용어	Hospice_GPT	호스피스_GPT		또는 주사 주입 화학요법 암 치료제
Hospice Key Terms	호스피스 주요 용어	Hospice_GPT	호스피스_GPT		또는 주사 주입 화학요법 치료제 암
Hospice Key Terms	호스피스 주요 용어	Hospice_GPT	호스피스_GPT		또는 주사 치료제 암 주입 화학요법
Hospice Key Terms	호스피스 주요 용어	Hospice_GPT	호스피스_GPT		또는 주사 치료제 암 화학요법 주입
Hospice Key Terms	호스피스 주요 용어	Hospice_GPT	호스피스_GPT		또는 주사 치료제 주입 암 화학요법
Hospice Key Terms	호스피스 주요 용어	Hospice_GPT	호스피스_GPT		또는 주사 치료제 주입 화학요법 암
Hospice Key Terms	호스피스 주요 용어	Hospice_GPT	호스피스_GPT		또는 주사 치료제 화학요법 암 주입
Hospice Key Terms	호스피스 주요 용어	Hospice_GPT	호스피스_GPT		또는 주사 치료제 화학요법 주입 암
Hospice Key Terms	호스피스 주요 용어	Hospice_GPT	호스피스_GPT		또는 주사 항신생물질로서 반응 생물학적 조절제 주입
Hospice Key Terms	호스피스 주요 용어	Hospice_GPT	호스피스_GPT		또는 주사 항신생물질로서 반응 생물학적 주입 조절제
Hospice Key Terms	호스피스 주요 용어	Hospice_GPT	호스피스_GPT		또는 주사 항신생물질로서 반응 조절제 생물학적 주입
Hospice Key Terms	호스피스 주요 용어	Hospice_GPT	호스피스_GPT		또는 주사 항신생물질로서 반응 조절제 주입 생물학적
Hospice Key Terms	호스피스 주요 용어	Hospice_GPT	호스피스_GPT		또는 주사 항신생물질로서 반응 주입 생물학적 조절제
Hospice Key Terms	호스피스 주요 용어	Hospice_GPT	호스피스_GPT		또는 주사 항신생물질로서 반응 주입 조절제 생물학적
Hospice Key Terms	호스피스 주요 용어	Hospice_GPT	호스피스_GPT		또는 주사 항신생물질로서 생물학적 반응 조절제 주입
Hospice Key Terms	호스피스 주요 용어	Hospice_GPT	호스피스_GPT		또는 주사 항신생물질로서 생물학적 반응 주입 조절제
Hospice Key Terms	호스피스 주요 용어	Hospice_GPT	호스피스_GPT		또는 주사 항신생물질로서 생물학적 조절제 반응 주입
Hospice Key Terms	호스피스 주요 용어	Hospice_GPT	호스피스_GPT		또는 주사 항신생물질로서 생물학적 조절제 주입 반응
Hospice Key Terms	호스피스 주요 용어	Hospice_GPT	호스피스_GPT		또는 주사 항신생물질로서 생물학적 주입 반응 조절제
Hospice Key Terms	호스피스 주요 용어	Hospice_GPT	호스피스_GPT		또는 주사 항신생물질로서 생물학적 주입 조절제 반응
Hospice Key Terms	호스피스 주요 용어	Hospice_GPT	호스피스_GPT		또는 주사 항신생물질로서 조절제 반응 생물학적 주입
Hospice Key Terms	호스피스 주요 용어	Hospice_GPT	호스피스_GPT		또는 주사 항신생물질로서 조절제 반응 주입 생물학적
Hospice Key Terms	호스피스 주요 용어	Hospice_GPT	호스피스_GPT		또는 주사 항신생물질로서 조절제 생물학적 반응 주입
Hospice Key Terms	호스피스 주요 용어	Hospice_GPT	호스피스_GPT		또는 주사 항신생물질로서 조절제 생물학적 주입 반응
Hospice Key Terms	호스피스 주요 용어	Hospice_GPT	호스피스_GPT		또는 주사 항신생물질로서 조절제 주입 반응 생물학적
Hospice Key Terms	호스피스 주요 용어	Hospice_GPT	호스피스_GPT		또는 주사 항신생물질로서 조절제 주입 생물학적 반응
Hospice Key Terms	호스피스 주요 용어	Hospice_GPT	호스피스_GPT		또는 주사 항신생물질로서 주입 반응 생물학적 조절제
Hospice Key Terms	호스피스 주요 용어	Hospice_GPT	호스피스_GPT		또는 주사 항신생물질로서 주입 반응 조절제 생물학적
Hospice Key Terms	호스피스 주요 용어	Hospice_GPT	호스피스_GPT		또는 주사 항신생물질로서 주입 생물학적 반응 조절제
Hospice Key Terms	호스피스 주요 용어	Hospice_GPT	호스피스_GPT		또는 주사 항신생물질로서 주입 생물학적 조절제 반응
Hospice Key Terms	호스피스 주요 용어	Hospice_GPT	호스피스_GPT		또는 주사 항신생물질로서 주입 조절제 반응 생물학적
Hospice Key Terms	호스피스 주요 용어	Hospice_GPT	호스피스_GPT		또는 주사 항신생물질로서 주입 조절제 생물학적 반응
Hospice Key Terms	호스피스 주요 용어	Hospice_GPT	호스피스_GPT		또는 주사 항암 제제 주입
Hospice Key Terms	호스피스 주요 용어	Hospice_GPT	호스피스_GPT		또는 주사 항암 주입 제제
Hospice Key Terms	호스피스 주요 용어	Hospice_GPT	호스피스_GPT		또는 주사 항암성 제제 주입
Hospice Key Terms	호스피스 주요 용어	Hospice_GPT	호스피스_GPT		또는 주사 항암성 주입 제제
Hospice Key Terms	호스피스 주요 용어	Hospice_GPT	호스피스_GPT		또는 주사 항암제로서 반응 생물학적 조절제 주입
Hospice Key Terms	호스피스 주요 용어	Hospice_GPT	호스피스_GPT		또는 주사 항암제로서 반응 생물학적 주입 조절제
Hospice Key Terms	호스피스 주요 용어	Hospice_GPT	호스피스_GPT		또는 주사 항암제로서 반응 조절제 생물학적 주입
Hospice Key Terms	호스피스 주요 용어	Hospice_GPT	호스피스_GPT		또는 주사 항암제로서 반응 조절제 주입 생물학적
Hospice Key Terms	호스피스 주요 용어	Hospice_GPT	호스피스_GPT		또는 주사 항암제로서 반응 주입 생물학적 조절제
Hospice Key Terms	호스피스 주요 용어	Hospice_GPT	호스피스_GPT		또는 주사 항암제로서 반응 주입 조절제 생물학적
Hospice Key Terms	호스피스 주요 용어	Hospice_GPT	호스피스_GPT		또는 주사 항암제로서 생물학적 반응 조절제 주입
Hospice Key Terms	호스피스 주요 용어	Hospice_GPT	호스피스_GPT		또는 주사 항암제로서 생물학적 반응 주입 조절제
Hospice Key Terms	호스피스 주요 용어	Hospice_GPT	호스피스_GPT		또는 주사 항암제로서 생물학적 조절제 반응 주입
Hospice Key Terms	호스피스 주요 용어	Hospice_GPT	호스피스_GPT		또는 주사 항암제로서 생물학적 조절제 주입 반응
Hospice Key Terms	호스피스 주요 용어	Hospice_GPT	호스피스_GPT		또는 주사 항암제로서 생물학적 주입 반응 조절제
Hospice Key Terms	호스피스 주요 용어	Hospice_GPT	호스피스_GPT		또는 주사 항암제로서 생물학적 주입 조절제 반응
Hospice Key Terms	호스피스 주요 용어	Hospice_GPT	호스피스_GPT		또는 주사 항암제로서 조절제 반응 생물학적 주입
Hospice Key Terms	호스피스 주요 용어	Hospice_GPT	호스피스_GPT		또는 주사 항암제로서 조절제 반응 주입 생물학적
Hospice Key Terms	호스피스 주요 용어	Hospice_GPT	호스피스_GPT		또는 주사 항암제로서 조절제 생물학적 반응 주입
Hospice Key Terms	호스피스 주요 용어	Hospice_GPT	호스피스_GPT		또는 주사 항암제로서 조절제 생물학적 주입 반응
Hospice Key Terms	호스피스 주요 용어	Hospice_GPT	호스피스_GPT		또는 주사 항암제로서 조절제 주입 반응 생물학적
Hospice Key Terms	호스피스 주요 용어	Hospice_GPT	호스피스_GPT		또는 주사 항암제로서 조절제 주입 생물학적 반응
Hospice Key Terms	호스피스 주요 용어	Hospice_GPT	호스피스_GPT		또는 주사 항암제로서 주입 반응 생물학적 조절제
Hospice Key Terms	호스피스 주요 용어	Hospice_GPT	호스피스_GPT		또는 주사 항암제로서 주입 반응 조절제 생물학적
Hospice Key Terms	호스피스 주요 용어	Hospice_GPT	호스피스_GPT		또는 주사 항암제로서 주입 생물학적 반응 조절제
Hospice Key Terms	호스피스 주요 용어	Hospice_GPT	호스피스_GPT		또는 주사 항암제로서 주입 생물학적 조절제 반응
Hospice Key Terms	호스피스 주요 용어	Hospice_GPT	호스피스_GPT		또는 주사 항암제로서 주입 조절제 반응 생물학적
Hospice Key Terms	호스피스 주요 용어	Hospice_GPT	호스피스_GPT		또는 주사 항암제로서 주입 조절제 생물학적 반응
Hospice Key Terms	호스피스 주요 용어	Hospice_GPT	호스피스_GPT		또는 주사 화학요법 암 주입 치료제
Hospice Key Terms	호스피스 주요 용어	Hospice_GPT	호스피스_GPT		또는 주사 화학요법 암 치료제 주입
Hospice Key Terms	호스피스 주요 용어	Hospice_GPT	호스피스_GPT		또는 주사 화학요법 주입 암 치료제
Hospice Key Terms	호스피스 주요 용어	Hospice_GPT	호스피스_GPT		또는 주사 화학요법 주입 치료제 암
Hospice Key Terms	호스피스 주요 용어	Hospice_GPT	호스피스_GPT		또는 주사 화학요법 치료제 암 주입
Hospice Key Terms	호스피스 주요 용어	Hospice_GPT	호스피스_GPT		또는 주사 화학요법 치료제 주입 암
Hospice Key Terms	호스피스 주요 용어	Hospice_GPT	호스피스_GPT		또는 주입 반응 생물학적 조절제 주사 항신생물질로서
Hospice Key Terms	호스피스 주요 용어	Hospice_GPT	호스피스_GPT		또는 주입 반응 생물학적 조절제 주사 항암제로서
Hospice Key Terms	호스피스 주요 용어	Hospice_GPT	호스피스_GPT		또는 주입 반응 생물학적 조절제 항신생물질로서 주사
Hospice Key Terms	호스피스 주요 용어	Hospice_GPT	호스피스_GPT		또는 주입 반응 생물학적 조절제 항암제로서 주사
Hospice Key Terms	호스피스 주요 용어	Hospice_GPT	호스피스_GPT		또는 주입 반응 생물학적 주사 조절제 항신생물질로서
Hospice Key Terms	호스피스 주요 용어	Hospice_GPT	호스피스_GPT		또는 주입 반응 생물학적 주사 조절제 항암제로서
Hospice Key Terms	호스피스 주요 용어	Hospice_GPT	호스피스_GPT		또는 주입 반응 생물학적 주사 항신생물질로서 조절제
Hospice Key Terms	호스피스 주요 용어	Hospice_GPT	호스피스_GPT		또는 주입 반응 생물학적 주사 항암제로서 조절제
Hospice Key Terms	호스피스 주요 용어	Hospice_GPT	호스피스_GPT		또는 주입 반응 생물학적 항신생물질로서 조절제 주사
Hospice Key Terms	호스피스 주요 용어	Hospice_GPT	호스피스_GPT		또는 주입 반응 생물학적 항신생물질로서 주사 조절제
Hospice Key Terms	호스피스 주요 용어	Hospice_GPT	호스피스_GPT		또는 주입 반응 생물학적 항암제로서 조절제 주사
Hospice Key Terms	호스피스 주요 용어	Hospice_GPT	호스피스_GPT		또는 주입 반응 생물학적 항암제로서 주사 조절제
Hospice Key Terms	호스피스 주요 용어	Hospice_GPT	호스피스_GPT		또는 주입 반응 조절제 생물학적 주사 항신생물질로서
Hospice Key Terms	호스피스 주요 용어	Hospice_GPT	호스피스_GPT		또는 주입 반응 조절제 생물학적 주사 항암제로서
Hospice Key Terms	호스피스 주요 용어	Hospice_GPT	호스피스_GPT		또는 주입 반응 조절제 생물학적 항신생물질로서 주사
Hospice Key Terms	호스피스 주요 용어	Hospice_GPT	호스피스_GPT		또는 주입 반응 조절제 생물학적 항암제로서 주사
Hospice Key Terms	호스피스 주요 용어	Hospice_GPT	호스피스_GPT		또는 주입 반응 조절제 주사 생물학적 항신생물질로서
Hospice Key Terms	호스피스 주요 용어	Hospice_GPT	호스피스_GPT		또는 주입 반응 조절제 주사 생물학적 항암제로서
Hospice Key Terms	호스피스 주요 용어	Hospice_GPT	호스피스_GPT		또는 주입 반응 조절제 주사 항신생물질로서 생물학적
Hospice Key Terms	호스피스 주요 용어	Hospice_GPT	호스피스_GPT		또는 주입 반응 조절제 주사 항암제로서 생물학적
Hospice Key Terms	호스피스 주요 용어	Hospice_GPT	호스피스_GPT		또는 주입 반응 조절제 항신생물질로서 생물학적 주사
Hospice Key Terms	호스피스 주요 용어	Hospice_GPT	호스피스_GPT		또는 주입 반응 조절제 항신생물질로서 주사 생물학적
Hospice Key Terms	호스피스 주요 용어	Hospice_GPT	호스피스_GPT		또는 주입 반응 조절제 항암제로서 생물학적 주사
Hospice Key Terms	호스피스 주요 용어	Hospice_GPT	호스피스_GPT		또는 주입 반응 조절제 항암제로서 주사 생물학적
Hospice Key Terms	호스피스 주요 용어	Hospice_GPT	호스피스_GPT		또는 주입 반응 주사 생물학적 조절제 항신생물질로서
Hospice Key Terms	호스피스 주요 용어	Hospice_GPT	호스피스_GPT		또는 주입 반응 주사 생물학적 조절제 항암제로서
Hospice Key Terms	호스피스 주요 용어	Hospice_GPT	호스피스_GPT		또는 주입 반응 주사 생물학적 항신생물질로서 조절제
Hospice Key Terms	호스피스 주요 용어	Hospice_GPT	호스피스_GPT		또는 주입 반응 주사 생물학적 항암제로서 조절제
Hospice Key Terms	호스피스 주요 용어	Hospice_GPT	호스피스_GPT		또는 주입 반응 주사 조절제 생물학적 항신생물질로서
Hospice Key Terms	호스피스 주요 용어	Hospice_GPT	호스피스_GPT		또는 주입 반응 주사 조절제 생물학적 항암제로서
Hospice Key Terms	호스피스 주요 용어	Hospice_GPT	호스피스_GPT		또는 주입 반응 주사 조절제 항신생물질로서 생물학적
Hospice Key Terms	호스피스 주요 용어	Hospice_GPT	호스피스_GPT		또는 주입 반응 주사 조절제 항암제로서 생물학적
Hospice Key Terms	호스피스 주요 용어	Hospice_GPT	호스피스_GPT		또는 주입 반응 주사 항신생물질로서 생물학적 조절제
Hospice Key Terms	호스피스 주요 용어	Hospice_GPT	호스피스_GPT		또는 주입 반응 주사 항신생물질로서 조절제 생물학적
Hospice Key Terms	호스피스 주요 용어	Hospice_GPT	호스피스_GPT		또는 주입 반응 주사 항암제로서 생물학적 조절제
Hospice Key Terms	호스피스 주요 용어	Hospice_GPT	호스피스_GPT		또는 주입 반응 주사 항암제로서 조절제 생물학적
Hospice Key Terms	호스피스 주요 용어	Hospice_GPT	호스피스_GPT		또는 주입 반응 항신생물질로서 생물학적 조절제 주사
Hospice Key Terms	호스피스 주요 용어	Hospice_GPT	호스피스_GPT		또는 주입 반응 항신생물질로서 생물학적 주사 조절제
Hospice Key Terms	호스피스 주요 용어	Hospice_GPT	호스피스_GPT		또는 주입 반응 항신생물질로서 조절제 생물학적 주사
Hospice Key Terms	호스피스 주요 용어	Hospice_GPT	호스피스_GPT		또는 주입 반응 항신생물질로서 조절제 주사 생물학적
Hospice Key Terms	호스피스 주요 용어	Hospice_GPT	호스피스_GPT		또는 주입 반응 항신생물질로서 주사 생물학적 조절제
Hospice Key Terms	호스피스 주요 용어	Hospice_GPT	호스피스_GPT		또는 주입 반응 항신생물질로서 주사 조절제 생물학적
Hospice Key Terms	호스피스 주요 용어	Hospice_GPT	호스피스_GPT		또는 주입 반응 항암제로서 생물학적 조절제 주사
Hospice Key Terms	호스피스 주요 용어	Hospice_GPT	호스피스_GPT		또는 주입 반응 항암제로서 생물학적 주사 조절제
Hospice Key Terms	호스피스 주요 용어	Hospice_GPT	호스피스_GPT		또는 주입 반응 항암제로서 조절제 생물학적 주사
Hospice Key Terms	호스피스 주요 용어	Hospice_GPT	호스피스_GPT		또는 주입 반응 항암제로서 조절제 주사 생물학적
Hospice Key Terms	호스피스 주요 용어	Hospice_GPT	호스피스_GPT		또는 주입 반응 항암제로서 주사 생물학적 조절제
Hospice Key Terms	호스피스 주요 용어	Hospice_GPT	호스피스_GPT		또는 주입 반응 항암제로서 주사 조절제 생물학적
Hospice Key Terms	호스피스 주요 용어	Hospice_GPT	호스피스_GPT		또는 주입 생물학적 반응 조절제 주사 항신생물질로서
Hospice Key Terms	호스피스 주요 용어	Hospice_GPT	호스피스_GPT		또는 주입 생물학적 반응 조절제 주사 항암제로서
Hospice Key Terms	호스피스 주요 용어	Hospice_GPT	호스피스_GPT		또는 주입 생물학적 반응 조절제 항신생물질로서 주사
Hospice Key Terms	호스피스 주요 용어	Hospice_GPT	호스피스_GPT		또는 주입 생물학적 반응 조절제 항암제로서 주사
Hospice Key Terms	호스피스 주요 용어	Hospice_GPT	호스피스_GPT		또는 주입 생물학적 반응 주사 조절제 항신생물질로서
Hospice Key Terms	호스피스 주요 용어	Hospice_GPT	호스피스_GPT		또는 주입 생물학적 반응 주사 조절제 항암제로서
Hospice Key Terms	호스피스 주요 용어	Hospice_GPT	호스피스_GPT		또는 주입 생물학적 반응 주사 항신생물질로서 조절제
Hospice Key Terms	호스피스 주요 용어	Hospice_GPT	호스피스_GPT		또는 주입 생물학적 반응 주사 항암제로서 조절제
Hospice Key Terms	호스피스 주요 용어	Hospice_GPT	호스피스_GPT		또는 주입 생물학적 반응 항신생물질로서 조절제 주사
Hospice Key Terms	호스피스 주요 용어	Hospice_GPT	호스피스_GPT		또는 주입 생물학적 반응 항신생물질로서 주사 조절제
Hospice Key Terms	호스피스 주요 용어	Hospice_GPT	호스피스_GPT		또는 주입 생물학적 반응 항암제로서 조절제 주사
Hospice Key Terms	호스피스 주요 용어	Hospice_GPT	호스피스_GPT		또는 주입 생물학적 반응 항암제로서 주사 조절제
Hospice Key Terms	호스피스 주요 용어	Hospice_GPT	호스피스_GPT		또는 주입 생물학적 조절제 반응 주사 항신생물질로서
Hospice Key Terms	호스피스 주요 용어	Hospice_GPT	호스피스_GPT		또는 주입 생물학적 조절제 반응 주사 항암제로서
Hospice Key Terms	호스피스 주요 용어	Hospice_GPT	호스피스_GPT		또는 주입 생물학적 조절제 반응 항신생물질로서 주사
Hospice Key Terms	호스피스 주요 용어	Hospice_GPT	호스피스_GPT		또는 주입 생물학적 조절제 반응 항암제로서 주사
Hospice Key Terms	호스피스 주요 용어	Hospice_GPT	호스피스_GPT		또는 주입 생물학적 조절제 주사 반응 항신생물질로서
Hospice Key Terms	호스피스 주요 용어	Hospice_GPT	호스피스_GPT		또는 주입 생물학적 조절제 주사 반응 항암제로서
Hospice Key Terms	호스피스 주요 용어	Hospice_GPT	호스피스_GPT		또는 주입 생물학적 조절제 주사 항신생물질로서 반응
Hospice Key Terms	호스피스 주요 용어	Hospice_GPT	호스피스_GPT		또는 주입 생물학적 조절제 주사 항암제로서 반응
Hospice Key Terms	호스피스 주요 용어	Hospice_GPT	호스피스_GPT		또는 주입 생물학적 조절제 항신생물질로서 반응 주사
Hospice Key Terms	호스피스 주요 용어	Hospice_GPT	호스피스_GPT		또는 주입 생물학적 조절제 항신생물질로서 주사 반응
Hospice Key Terms	호스피스 주요 용어	Hospice_GPT	호스피스_GPT		또는 주입 생물학적 조절제 항암제로서 반응 주사
Hospice Key Terms	호스피스 주요 용어	Hospice_GPT	호스피스_GPT		또는 주입 생물학적 조절제 항암제로서 주사 반응
Hospice Key Terms	호스피스 주요 용어	Hospice_GPT	호스피스_GPT		또는 주입 생물학적 주사 반응 조절제 항신생물질로서
Hospice Key Terms	호스피스 주요 용어	Hospice_GPT	호스피스_GPT		또는 주입 생물학적 주사 반응 조절제 항암제로서
Hospice Key Terms	호스피스 주요 용어	Hospice_GPT	호스피스_GPT		또는 주입 생물학적 주사 반응 항신생물질로서 조절제
Hospice Key Terms	호스피스 주요 용어	Hospice_GPT	호스피스_GPT		또는 주입 생물학적 주사 반응 항암제로서 조절제
Hospice Key Terms	호스피스 주요 용어	Hospice_GPT	호스피스_GPT		또는 주입 생물학적 주사 조절제 반응 항신생물질로서
Hospice Key Terms	호스피스 주요 용어	Hospice_GPT	호스피스_GPT		또는 주입 생물학적 주사 조절제 반응 항암제로서
Hospice Key Terms	호스피스 주요 용어	Hospice_GPT	호스피스_GPT		또는 주입 생물학적 주사 조절제 항신생물질로서 반응
Hospice Key Terms	호스피스 주요 용어	Hospice_GPT	호스피스_GPT		또는 주입 생물학적 주사 조절제 항암제로서 반응
Hospice Key Terms	호스피스 주요 용어	Hospice_GPT	호스피스_GPT		또는 주입 생물학적 주사 항신생물질로서 반응 조절제
Hospice Key Terms	호스피스 주요 용어	Hospice_GPT	호스피스_GPT		또는 주입 생물학적 주사 항신생물질로서 조절제 반응
Hospice Key Terms	호스피스 주요 용어	Hospice_GPT	호스피스_GPT		또는 주입 생물학적 주사 항암제로서 반응 조절제
Hospice Key Terms	호스피스 주요 용어	Hospice_GPT	호스피스_GPT		또는 주입 생물학적 주사 항암제로서 조절제 반응
Hospice Key Terms	호스피스 주요 용어	Hospice_GPT	호스피스_GPT		또는 주입 생물학적 항신생물질로서 반응 조절제 주사
Hospice Key Terms	호스피스 주요 용어	Hospice_GPT	호스피스_GPT		또는 주입 생물학적 항신생물질로서 반응 주사 조절제
Hospice Key Terms	호스피스 주요 용어	Hospice_GPT	호스피스_GPT		또는 주입 생물학적 항신생물질로서 조절제 반응 주사
[truncated: 12,074 more rows]

## Sheet: Exclusion
Category	Exclusion keywords (English)	Exclusion keywords (Korean)
Academic assignment help	Performance assessment	수행평가
Academic assignment help	Performance assessment	수행 평가
Academic assignment help	Assignment	과제
Academic assignment help	Homework	숙제
Academic assignment help	Report	리포트
Academic assignment help	Report	레포트
Academic assignment help	Report	보고서
Pet/veterinary care	Pet	애완동물
Pet/veterinary care	Pet	애완 동물
Pet/veterinary care	Pet dog	애완견
Pet/veterinary care	Pet cat	애완묘
Pet/veterinary care	Dog	강아지
Pet/veterinary care	Cat	고양이
Pet/veterinary care	Dog	멍멍이
Pet/veterinary care	Pet dog	애견
Pet/veterinary care	Companion dog	반려견
Pet/veterinary care	Companion cat	반려묘
Pet/veterinary care	Companion animal	반려동물
Pet/veterinary care	Companion animal	반려 동물
Dermatology topics	Eczema	습진
Dermatology topics	Acne	여드름
Dermatology topics	Urticaria	두드러기
Dermatology topics	Allergy	알러지
Dermatology topics	Allergy	알레르기
Dermatology topics	Seborrheic	지루성
Dermatology topics	Atopic dermatitis	아토피
Academic or career guidance	University admission	진학
Academic or career guidance	Career path	진로
Academic or career guidance	Future aspiration	장래희망
Academic or career guidance	Occupation	직업
Academic or career guidance	Future aspiration	장래 희망
Academic or career guidance	Employment	취업
Academic or career guidance	Job acquisition	취직
Academic or career guidance	Academic department	학과
Academic or career guidance	Certification	자격증
Insurance advertisements	Non-dividend double post	무배당더블포스트
Insurance advertisements	Living care	리빙케어
Insurance advertisements	Critical illness insurance	ci보험
Insurance advertisements	Critical illness insurance	CI보험
Insurance advertisements	Best plan critical illness life insurance	베스트플랜CI종신보험
Insurance advertisements	Ready life care	레디라이프케어
Insurance advertisements	Non-dividend Samsung all-life	무배당삼성올라이프
Insurance advertisements	MetLife	메트라이프
Fictional writing evaluations	Synopsis	시놉시스
Fictional writing evaluations	Scenario	시나리오
Fictional writing evaluations	Novel evaluation	소설평가
Fictional writing evaluations	Novel evaluation	소설 평가
